# Supplementary material for: The Extracellular Matrix Influences the miRNA Landscape of Human Mesenchymal Stromal/Stem Cells
Source: Int J Mol Sci. 2025 Sep 10;26(18):8830. doi: 10.3390/ijms26188830 (PMC12470141; doi:10.3390/ijms26188830)
Supplement: Supplementary file 1 [file ijms-26-08830-s001.zip]

Archive with 3 entries (3 files):
- Figure S1.jpg
- Figure S2.tif
- Table S1.xlsx
