# Supplementary material for: The Extracellular Matrix Influences the miRNA Landscape of Human Mesenchymal Stromal/Stem Cells
Source: Int J Mol Sci. 2025 Sep 10;26(18):8830. doi: 10.3390/ijms26188830 (PMC12470141; doi:10.3390/ijms26188830)
Supplement: Supplementary file 1 [file ijms-26-08830-s001.zip › Table S1.xlsx]

## Sheet: count.Ushakov_miRNA_2024
name	PlasticRep1	dECMRep1	PlasticRep2	dECMRep2	PlasticRep3	dECMRep3
hsa-miR-6859-5p	0	0	1	1	0	0
hsa-miR-6859-3p	0	0	1	1	0	0
hsa-miR-1302	0	0	0	0	0	0
hsa-miR-12136	20	34	36	30	30	28
hsa-miR-200b-5p	0	3	0	0	0	0
hsa-miR-200b-3p	23	6	22	14	21	7
hsa-miR-200a-5p	0	0	0	1	0	0
hsa-miR-200a-3p	1	3	1	2	0	1
hsa-miR-429	0	0	0	0	0	0
hsa-miR-6726-5p	0	0	0	0	0	0
hsa-miR-6726-3p	3	2	2	0	1	0
hsa-miR-6727-5p	1	2	0	0	0	0
hsa-miR-6727-3p	0	0	1	0	0	0
hsa-miR-6808-5p	0	0	0	0	0	0
hsa-miR-6808-3p	0	0	0	1	0	0
hsa-miR-4251	0	0	0	0	0	0
hsa-miR-551a	0	0	0	0	0	0
hsa-miR-4689	1	0	1	0	0	0
hsa-miR-4252	0	0	0	0	0	0
hsa-miR-6728-5p	0	0	0	0	0	0
hsa-miR-6728-3p	0	0	0	0	1	0
hsa-miR-34a-5p	433	239	639	905	435	355
hsa-miR-34a-3p	7	4	13	5	2	1
hsa-miR-5697	0	0	0	0	0	0
hsa-miR-6729-5p	0	0	0	0	0	0
hsa-miR-6729-3p	0	0	0	0	0	0
hsa-miR-7846-3p	0	0	0	0	0	0
hsa-miR-4632-3p	0	0	0	0	0	0
hsa-miR-4632-5p	0	0	0	0	0	0
hsa-miR-6730-5p	0	0	0	0	0	0
hsa-miR-6730-3p	0	0	0	0	0	0
hsa-miR-3675-5p	0	2	0	0	0	0
hsa-miR-3675-3p	0	0	0	0	0	0
hsa-miR-3972	0	0	0	0	0	0
hsa-miR-4695-5p	0	0	0	0	0	0
hsa-miR-4695-3p	0	0	0	0	0	0
hsa-miR-1290	0	0	0	0	0	0
hsa-miR-6084	0	0	0	0	0	0
hsa-miR-1256	0	0	0	0	0	0
hsa-miR-4418	0	0	0	0	0	0
hsa-miR-6127	0	0	0	0	0	0
hsa-miR-4684-5p	0	0	0	0	0	0
hsa-miR-4684-3p	0	0	0	0	0	0
hsa-miR-4253	0	0	0	0	0	0
hsa-miR-3115	2	0	0	0	0	0
hsa-miR-378f	0	0	0	0	0	0
hsa-miR-6731-5p	0	0	0	0	0	0
hsa-miR-6731-3p	0	0	0	0	0	0
hsa-miR-4425	0	0	0	0	0	1
hsa-miR-3917	1	4	0	1	0	2
hsa-miR-1976	4	2	1	1	1	0
hsa-miR-4420	0	0	0	0	0	0
hsa-miR-4254	0	0	0	0	0	0
hsa-miR-5585-5p	0	0	0	0	0	0
hsa-miR-5585-3p	0	0	0	0	0	0
hsa-miR-3605-5p	3	10	4	11	9	11
hsa-miR-3605-3p	5	11	14	3	2	11
hsa-miR-552-3p	0	0	0	0	0	0
hsa-miR-552-5p	0	0	0	0	0	0
hsa-miR-4255	0	0	0	0	0	0
hsa-miR-6732-5p	1	0	0	1	0	0
hsa-miR-6732-3p	0	0	0	1	0	0
hsa-miR-5581-5p	0	0	0	0	0	0
hsa-miR-5581-3p	0	0	0	0	0	0
hsa-miR-3659	0	0	0	0	0	0
hsa-miR-30e-5p	1571	506	1985	1560	1679	619
hsa-miR-30e-3p	235	119	347	284	259	130
hsa-miR-30c-5p	1260	672	1987	1281	1598	887
hsa-miR-30c-1-3p	10	7	16	19	8	11
hsa-miR-6733-5p	4	3	4	0	2	3
hsa-miR-6733-3p	0	0	1	0	2	0
hsa-miR-6734-5p	0	1	0	2	1	0
hsa-miR-6734-3p	0	0	0	1	3	0
hsa-miR-6735-5p	0	2	3	0	1	2
hsa-miR-6735-3p	1	0	3	0	1	0
hsa-miR-6079	0	0	0	0	0	0
hsa-miR-5584-5p	0	0	0	0	0	0
hsa-miR-5584-3p	0	0	0	0	0	0
hsa-miR-4421	5	2	6	3	3	2
hsa-miR-6500-5p	0	0	0	0	0	0
hsa-miR-6500-3p	1	0	0	0	0	0
hsa-miR-761	0	0	0	0	0	0
hsa-miR-4781-5p	0	0	0	0	0	0
hsa-miR-4781-3p	0	0	4	2	2	2
hsa-miR-4422	0	0	0	0	0	0
hsa-miR-4711-5p	0	0	0	0	0	0
hsa-miR-4711-3p	0	0	0	0	0	0
hsa-miR-12132	0	0	0	0	0	0
hsa-miR-3116	0	0	0	0	0	0
hsa-miR-6068	0	0	0	0	0	0
hsa-miR-4794	0	0	0	0	0	0
hsa-miR-3671	0	0	0	0	0	0
hsa-miR-101-5p	0	0	0	0	0	0
hsa-miR-101-3p	1185	365	1323	1020	963	588
hsa-miR-3117-3p	51	12	47	37	33	19
hsa-miR-3117-5p	0	0	0	0	0	0
hsa-miR-1262	3	2	3	9	8	7
hsa-miR-186-5p	1167	393	1038	670	794	384
hsa-miR-186-3p	1	0	0	0	0	0
hsa-miR-7156-5p	7	3	14	0	5	3
hsa-miR-7156-3p	1	0	0	0	0	0
hsa-miR-4423-5p	0	0	0	0	0	0
hsa-miR-4423-3p	3	0	2	0	0	0
hsa-miR-7856-5p	0	0	0	0	0	0
hsa-miR-760	12	6	20	7	13	3
hsa-miR-12133	0	0	0	0	0	0
hsa-miR-2682-5p	91	36	152	52	86	18
hsa-miR-2682-3p	13	1	29	8	10	2
hsa-miR-137-3p	70	20	97	56	51	21
hsa-miR-137-5p	18	11	29	11	13	6
hsa-miR-553	0	0	0	0	0	0
hsa-miR-7852-3p	0	0	0	0	0	0
hsa-miR-197-3p	1359	896	1695	855	893	837
hsa-miR-197-5p	2	0	9	2	1	0
hsa-miR-4256	0	0	0	0	0	0
hsa-miR-11399	0	0	0	0	0	0
hsa-miR-548ac	0	0	0	0	0	0
hsa-miR-320b	8098	7664	7637	7063	6960	6764
hsa-miR-942-5p	0	0	5	3	2	4
hsa-miR-942-3p	3	4	0	1	0	0
hsa-miR-6736-5p	0	0	1	0	0	1
hsa-miR-6736-3p	0	0	0	0	0	0
hsa-miR-5087	0	0	1	0	0	0
hsa-miR-6077	0	0	0	0	0	0
hsa-miR-6878-5p	0	0	0	0	0	0
hsa-miR-6878-3p	0	0	0	0	0	0
hsa-miR-4257	0	0	0	0	0	0
hsa-miR-554	0	0	0	0	0	0
hsa-miR-8083	0	0	0	0	0	0
hsa-miR-6737-5p	0	0	0	0	1	0
hsa-miR-6737-3p	0	0	3	0	0	0
hsa-miR-5698	0	0	1	0	0	0
hsa-miR-190b-5p	0	0	0	0	0	0
hsa-miR-190b-3p	0	0	0	0	0	0
hsa-miR-4258	0	0	0	0	0	0
hsa-miR-92b-5p	101	105	166	104	106	102
hsa-miR-92b-3p	354	2289	3724	2343	2394	2116
hsa-miR-555	0	0	0	0	0	0
hsa-miR-6738-5p	0	0	0	0	0	0
hsa-miR-6738-3p	0	0	0	0	0	0
hsa-miR-9-5p	8	2	4	3	4	3
hsa-miR-9-3p	0	2	0	0	2	1
hsa-miR-765	2	0	1	0	0	0
hsa-miR-4259	0	0	0	0	0	0
hsa-miR-5187-5p	0	0	0	0	0	0
hsa-miR-5187-3p	0	0	0	0	0	0
hsa-miR-4654	0	0	0	0	0	0
hsa-miR-556-5p	0	0	0	0	1	0
hsa-miR-556-3p	0	0	0	0	0	0
hsa-miR-3658	0	0	0	0	0	0
hsa-miR-921	0	0	0	0	0	0
hsa-miR-1255b-5p	0	0	1	0	0	0
hsa-miR-1255b-2-3p	0	0	0	0	0	0
hsa-miR-557	0	0	0	0	0	0
hsa-miR-3119	0	0	0	0	0	0
hsa-miR-1295a	0	0	0	0	0	0
hsa-miR-1295b-5p	0	0	0	0	0	0
hsa-miR-1295b-3p	0	0	0	0	0	0
hsa-miR-214-5p	0	0	0	0	0	0
hsa-miR-214-3p	0	0	0	0	0	0
hsa-miR-3120-3p	0	0	0	0	0	0
hsa-miR-3120-5p	0	0	0	0	0	0
hsa-miR-199a-5p	35671	19494	32084	29571	25142	21999
hsa-miR-199a-3p	3969	2767	4451	6500	3072	3566
hsa-miR-1843	41	35	38	44	32	22
hsa-miR-488-5p	0	0	0	0	0	0
hsa-miR-488-3p	0	0	0	0	0	0
hsa-miR-4424	0	0	0	0	0	0
hsa-miR-12116	0	0	0	0	0	0
hsa-miR-3121-3p	0	2	1	1	4	0
hsa-miR-3121-5p	0	0	0	0	0	0
hsa-miR-4426	0	0	0	2	0	2
hsa-miR-1278	3	1	3	2	1	0
hsa-miR-4735-5p	0	0	0	0	0	0
hsa-miR-4735-3p	0	0	0	0	0	0
hsa-miR-181b-5p	4685	2047	5140	2595	4156	2230
hsa-miR-181b-3p	9	5	3	12	8	10
hsa-miR-181a-5p	5866	2682	6284	4007	4798	3384
hsa-miR-181a-3p	872	844	734	1320	634	1181
hsa-miR-5191	0	0	0	0	0	0
hsa-miR-1231	0	0	0	0	0	0
hsa-miR-6739-5p	0	0	0	0	0	1
hsa-miR-6739-3p	0	0	0	0	0	0
hsa-miR-6740-5p	0	0	0	0	0	0
hsa-miR-6740-3p	0	0	2	0	0	0
hsa-miR-135b-5p	0	5	1	6	0	0
hsa-miR-135b-3p	0	0	0	1	0	0
hsa-miR-6769b-5p	0	0	0	0	0	0
hsa-miR-6769b-3p	1	2	0	0	0	0
hsa-miR-29c-5p	7	3	15	9	3	9
hsa-miR-29c-3p	24	13	24	20	10	5
hsa-miR-29b-3p	73	35	107	97	67	49
hsa-miR-29b-2-5p	4	3	5	8	8	4
hsa-miR-205-5p	0	0	0	0	0	0
hsa-miR-205-3p	0	0	0	0	0	0
hsa-miR-4260	0	0	0	0	0	0
hsa-miR-3122	0	1	0	0	0	0
hsa-miR-215-5p	15	7	20	23	19	8
hsa-miR-215-3p	0	0	0	1	0	0
hsa-miR-194-5p	0	0	0	0	0	0
hsa-miR-664a-5p	3	3	1	0	2	1
hsa-miR-664a-3p	58	39	55	80	57	62
hsa-miR-4742-5p	13	6	5	3	11	7
hsa-miR-4742-3p	5	1	4	1	2	1
hsa-miR-6741-5p	0	0	1	0	0	0
hsa-miR-6741-3p	1	2	1	1	1	1
hsa-miR-5008-5p	0	0	0	0	0	0
hsa-miR-5008-3p	0	0	0	0	0	0
hsa-miR-3620-3p	0	2	3	0	1	1
hsa-miR-3620-5p	0	0	0	0	0	0
hsa-miR-6742-5p	0	0	0	0	0	0
hsa-miR-6742-3p	0	0	0	0	0	0
hsa-miR-4666a-5p	0	0	0	0	0	0
hsa-miR-4666a-3p	0	0	0	0	0	0
hsa-miR-1182	0	0	0	0	0	0
hsa-miR-4427	0	0	0	0	0	0
hsa-miR-4671-5p	0	0	0	0	0	0
hsa-miR-4671-3p	0	0	1	0	0	0
hsa-miR-4753-5p	0	0	0	0	0	0
hsa-miR-4753-3p	0	1	0	0	0	0
hsa-miR-1537-3p	0	0	0	0	0	0
hsa-miR-1537-5p	0	0	0	0	0	0
hsa-miR-4428	0	0	0	0	0	0
hsa-miR-3123	0	0	0	0	0	0
hsa-miR-4677-5p	0	0	0	0	0	0
hsa-miR-4677-3p	6	5	5	11	12	2
hsa-miR-3916	0	0	0	0	0	0
hsa-miR-3124-5p	0	2	1	0	1	0
hsa-miR-3124-3p	0	0	0	0	0	0
hsa-miR-5699-3p	1	1	1	2	4	0
hsa-miR-5699-5p	9	2	14	3	4	1
hsa-miR-6072	0	0	0	0	0	0
hsa-miR-6078	0	0	0	0	0	0
hsa-miR-3155a	4	0	1	5	6	4
hsa-miR-3155b	3	2	4	2	0	2
hsa-miR-548ak	0	0	0	0	0	0
hsa-miR-4480	0	0	0	0	0	0
hsa-miR-4481	0	0	0	0	0	0
hsa-miR-548q	1	0	0	0	0	0
hsa-miR-4293	0	0	0	0	0	0
hsa-miR-1265	0	0	0	0	0	0
hsa-miR-511-5p	0	1	0	1	1	1
hsa-miR-511-3p	0	0	0	0	0	0
hsa-miR-4675	0	0	0	0	0	0
hsa-miR-1915-5p	0	0	0	0	0	0
hsa-miR-1915-3p	0	0	0	0	0	0
hsa-miR-603	0	0	0	0	0	0
hsa-miR-8086	0	0	0	0	0	0
hsa-miR-604	0	0	0	0	0	0
hsa-miR-938	0	0	0	0	0	0
hsa-miR-7162-5p	0	0	0	0	0	0
hsa-miR-7162-3p	0	0	0	0	0	0
hsa-miR-3611	0	0	0	0	0	0
hsa-miR-4683	0	4	0	2	0	2
hsa-miR-5100	65	116	105	45	62	90
hsa-miR-3156-5p	0	0	1	0	0	0
hsa-miR-3156-3p	0	0	1	2	0	0
hsa-miR-4294	0	0	0	0	0	0
hsa-miR-605-5p	1	0	1	0	2	1
hsa-miR-605-3p	0	0	1	2	0	0
hsa-miR-548f-3p	0	0	0	0	0	0
hsa-miR-548f-5p	0	0	0	1	0	0
hsa-miR-3924	0	0	0	0	0	0
hsa-miR-1296-5p	609	349	583	343	2	287
hsa-miR-1296-3p	0	0	1	0	0	0
hsa-miR-7151-5p	0	0	0	0	0	0
hsa-miR-7151-3p	0	0	0	0	0	0
hsa-miR-7152-5p	0	0	0	0	0	0
hsa-miR-7152-3p	0	0	0	0	0	0
hsa-miR-4676-5p	0	0	0	0	0	0
hsa-miR-4676-3p	8	0	4	3	1	0
hsa-miR-606	0	0	0	0	0	0
hsa-miR-346	0	0	0	0	0	0
hsa-miR-4678	0	0	0	0	0	0
hsa-miR-4679	0	0	0	0	0	0
hsa-miR-107	260	92	480	227	289	108
hsa-miR-3157-5p	1	0	0	1	0	0
hsa-miR-3157-3p	1	0	3	2	0	0
hsa-miR-607	0	0	0	0	0	0
hsa-miR-3085-5p	0	0	0	0	0	0
hsa-miR-3085-3p	0	0	0	0	0	0
hsa-miR-1287-5p	19	13	36	21	59	16
hsa-miR-1287-3p	0	0	0	0	1	0
hsa-miR-4685-5p	0	0	0	0	0	0
hsa-miR-4685-3p	3	0	3	1	1	0
hsa-miR-6507-5p	21	15	6	1	9	18
hsa-miR-6507-3p	0	0	0	0	0	0
hsa-miR-608	0	0	0	0	0	0
hsa-miR-3158-3p	0	0	0	0	0	0
hsa-miR-3158-5p	0	0	0	0	0	0
hsa-miR-146b-5p	290	1411	928	2547	371	2078
hsa-miR-146b-3p	1	1	2	1	1	1
hsa-miR-1307-3p	3101	1754	4428	2423	3114	1854
hsa-miR-1307-5p	13	5	15	12	16	9
hsa-miR-936	0	0	0	0	0	0
hsa-miR-609	0	0	0	0	1	1
hsa-miR-4482-3p	1	0	0	0	0	0
hsa-miR-4482-5p	0	0	0	0	0	0
hsa-miR-4680-5p	0	0	0	0	0	0
hsa-miR-4680-3p	0	0	0	0	0	0
hsa-miR-548e-3p	41	10	45	43	28	15
hsa-miR-548e-5p	1	2	0	0	0	0
hsa-miR-6715b-5p	0	0	0	0	0	0
hsa-miR-6715b-3p	0	0	0	0	0	0
hsa-miR-6715a-3p	0	0	0	0	0	0
hsa-miR-4295	0	0	0	0	0	0
hsa-miR-4483	0	0	0	0	0	0
hsa-miR-2110	19	16	23	17	10	10
hsa-miR-9851-5p	0	0	0	0	0	0
hsa-miR-9851-3p	0	0	0	0	0	0
hsa-miR-3663-5p	0	1	0	0	0	0
hsa-miR-3663-3p	0	0	0	0	0	0
hsa-miR-4681	0	0	0	0	0	0
hsa-miR-4682	0	0	0	0	0	0
hsa-miR-3941	0	0	0	0	0	0
hsa-miR-4296	0	0	0	0	0	0
hsa-miR-4484	0	0	0	0	0	0
hsa-miR-4297	0	0	0	0	0	0
hsa-miR-378c	2	3	6	10	1	1
hsa-miR-202-5p	0	0	0	0	0	0
hsa-miR-202-3p	0	0	0	0	0	0
hsa-miR-3944-3p	0	0	0	2	0	0
hsa-miR-3944-5p	0	0	0	0	0	0
hsa-miR-6743-5p	0	0	0	0	0	0
hsa-miR-6743-3p	0	0	0	0	0	0
hsa-miR-210-3p	818	517	477	463	624	412
hsa-miR-210-5p	0	0	0	0	0	0
hsa-miR-6744-5p	0	0	0	0	0	0
hsa-miR-6744-3p	0	0	0	0	0	0
hsa-miR-4298	0	0	0	0	0	0
hsa-miR-7847-3p	0	0	0	0	0	0
hsa-miR-675-5p	2	0	0	0	0	0
hsa-miR-675-3p	0	0	0	0	0	0
hsa-miR-483-5p	27	74	18	84	17	87
hsa-miR-483-3p	43	231	54	190	73	339
hsa-miR-4686	0	0	0	0	0	0
hsa-miR-4687-5p	1	0	0	0	1	0
hsa-miR-4687-3p	0	0	0	0	0	0
hsa-miR-302e	0	0	0	0	0	0
hsa-miR-5691	0	0	0	0	0	0
hsa-miR-4485-3p	0	0	0	0	0	0
hsa-miR-4485-5p	0	0	0	0	1	1
hsa-miR-4299	0	0	0	0	0	0
hsa-miR-8070	0	0	0	0	0	0
hsa-miR-6124	0	0	0	0	0	0
hsa-miR-6073	0	0	0	0	0	0
hsa-miR-3159	0	1	0	0	1	0
hsa-miR-4486	0	0	0	0	0	0
hsa-miR-4694-5p	0	0	0	0	0	0
hsa-miR-4694-3p	0	0	0	0	2	0
hsa-miR-8054	0	0	0	0	0	0
hsa-miR-8087	0	0	0	0	0	0
hsa-miR-610	0	0	0	1	0	0
hsa-miR-8068	0	0	0	0	0	0
hsa-miR-1343-3p	5	5	6	2	8	6
hsa-miR-1343-5p	0	0	0	1	0	1
hsa-miR-3973	0	0	0	0	0	0
hsa-miR-670-5p	0	0	0	0	0	0
hsa-miR-670-3p	0	0	0	0	0	0
hsa-miR-129-5p	32	40	9	25	15	17
hsa-miR-129-2-3p	1	5	5	7	2	5
hsa-miR-7154-5p	0	0	0	0	0	0
hsa-miR-7154-3p	0	0	0	0	0	0
hsa-miR-4688	0	0	4	0	0	0
hsa-miR-3160-3p	0	0	0	0	0	0
hsa-miR-3160-5p	0	0	0	0	0	0
hsa-miR-5582-5p	0	0	0	0	0	0
hsa-miR-5582-3p	1	0	0	0	0	0
hsa-miR-6745	0	0	0	0	0	0
hsa-miR-4487	0	0	0	0	0	0
hsa-miR-3161	2	0	0	0	0	0
hsa-miR-6128	0	0	0	0	0	0
hsa-miR-130a-5p	5	1	2	4	1	2
hsa-miR-130a-3p	112	43	154	95	114	68
hsa-miR-3162-5p	0	0	0	0	0	0
hsa-miR-3162-3p	0	0	0	0	0	0
hsa-miR-6503-5p	0	0	0	0	0	0
hsa-miR-6503-3p	0	0	0	0	0	0
hsa-miR-4488	0	1	0	0	0	1
hsa-miR-611	0	0	1	0	0	0
hsa-miR-1908-5p	4	1	13	2	5	2
hsa-miR-1908-3p	4	0	3	0	0	0
hsa-miR-6746-5p	0	3	0	0	0	1
hsa-miR-6746-3p	3	3	3	0	6	0
hsa-miR-6747-5p	0	0	0	0	0	0
hsa-miR-6747-3p	0	3	0	0	0	0
hsa-miR-6748-5p	0	0	0	0	0	0
hsa-miR-6748-3p	0	0	0	0	0	0
hsa-miR-6514-5p	6	6	6	5	3	6
hsa-miR-6514-3p	1	0	0	0	0	0
hsa-miR-7155-5p	0	0	0	0	0	0
hsa-miR-7155-3p	2	0	0	0	0	0
hsa-miR-1237-3p	1	1	3	4	4	0
hsa-miR-1237-5p	0	0	0	0	0	0
hsa-miR-10392-5p	4	0	3	0	1	0
hsa-miR-10392-3p	0	0	0	0	0	0
hsa-miR-192-5p	174	93	220	162	183	116
hsa-miR-192-3p	0	0	0	0	0	0
hsa-miR-194-3p	0	4	1	0	1	3
hsa-miR-6750-5p	0	0	0	0	0	0
hsa-miR-6750-3p	0	0	0	0	0	0
hsa-miR-6749-5p	0	0	0	0	0	0
hsa-miR-6749-3p	0	0	1	0	0	0
hsa-miR-6879-5p	0	0	0	0	0	0
hsa-miR-6879-3p	0	0	0	0	0	0
hsa-miR-6751-5p	0	0	1	0	0	0
hsa-miR-6751-3p	0	0	0	0	0	0
hsa-miR-612	0	0	0	0	0	0
hsa-miR-4690-5p	0	0	1	1	0	0
hsa-miR-4690-3p	0	1	1	0	0	0
hsa-miR-4489	0	1	0	0	0	1
hsa-miR-3163	0	0	0	0	0	0
hsa-miR-6860	0	0	0	0	0	0
hsa-miR-6752-5p	0	0	0	0	0	0
hsa-miR-6752-3p	0	0	0	0	0	0
hsa-miR-7113-5p	0	0	0	0	0	0
hsa-miR-7113-3p	0	0	0	0	0	0
hsa-miR-4691-5p	0	0	0	0	0	0
hsa-miR-4691-3p	0	0	0	3	0	0
hsa-miR-6753-5p	0	0	0	0	0	0
hsa-miR-6753-3p	0	2	0	2	0	0
hsa-miR-3164	0	0	0	0	0	0
hsa-miR-548k	12	12	15	12	14	10
hsa-miR-3664-5p	0	0	0	0	0	0
hsa-miR-3664-3p	0	0	1	0	0	0
hsa-miR-6754-5p	0	0	0	0	0	0
hsa-miR-6754-3p	0	0	0	0	0	0
hsa-miR-3165	0	0	0	1	1	0
hsa-miR-139-5p	3	2	2	5	1	1
hsa-miR-139-3p	0	6	2	3	1	0
hsa-miR-4692	0	0	0	0	0	0
hsa-miR-548al	1	0	0	0	0	0
hsa-miR-4696	0	0	0	0	0	0
hsa-miR-326	3	2	0	4	1	0
hsa-miR-708-5p	7	10	0	0	0	0
hsa-miR-708-3p	7	14	0	9	0	7
hsa-miR-5579-5p	0	0	0	0	0	0
hsa-miR-5579-3p	0	0	0	0	0	0
hsa-miR-4300	0	0	0	0	0	0
hsa-miR-6755-5p	1	0	0	0	1	3
hsa-miR-6755-3p	0	0	0	0	0	0
hsa-miR-3166	0	0	0	0	0	0
hsa-miR-4490	0	0	0	0	0	0
hsa-miR-1261	0	0	0	0	0	0
hsa-miR-1304-5p	7	8	3	8	9	15
hsa-miR-1304-3p	0	0	0	0	0	1
hsa-miR-548l	2	0	0	1	2	0
hsa-miR-1260b	0	0	1	1	0	1
hsa-miR-3920	2	1	1	0	2	0
hsa-miR-4693-5p	0	0	0	0	0	0
hsa-miR-4693-3p	0	0	0	0	0	0
hsa-miR-4491	0	0	0	0	0	0
hsa-miR-34b-5p	2	0	2	2	0	0
hsa-miR-34b-3p	46	30	63	32	43	29
hsa-miR-34c-5p	61	25	93	50	66	15
hsa-miR-34c-3p	2	0	4	2	1	1
hsa-miR-4301	0	0	0	0	0	0
hsa-miR-6716-5p	0	1	1	0	0	0
hsa-miR-6716-3p	6	8	5	4	2	3
hsa-miR-4492	0	0	0	0	0	0
hsa-miR-6756-5p	0	0	0	0	0	0
hsa-miR-6756-3p	2	0	1	0	0	0
hsa-miR-125b-5p	23077	22555	23508	21779	17612	18657
hsa-miR-125b-1-3p	592	535	687	729	509	436
hsa-let-7a-5p	203715	74648	220971	117092	195689	92245
hsa-let-7a-2-3p	7	8	7	3	6	10
hsa-miR-10526-3p	0	0	0	0	0	0
hsa-miR-100-5p	2652	2044	2349	2439	2462	1899
hsa-miR-100-3p	0	0	0	0	0	0
hsa-miR-4493	0	0	0	0	0	0
hsa-miR-3167	1	1	0	1	4	0
hsa-miR-6090	0	0	0	0	0	0
hsa-miR-8052	0	0	0	0	0	0
hsa-miR-4697-5p	0	0	0	0	0	0
hsa-miR-4697-3p	0	0	0	0	0	0
hsa-miR-3649	0	0	0	0	0	0
hsa-miR-200c-5p	0	0	0	0	0	0
hsa-miR-200c-3p	8	4	13	10	2	6
hsa-miR-141-5p	0	0	0	0	0	0
hsa-miR-141-3p	0	0	0	0	1	0
hsa-miR-1244	1	1	0	0	0	1
hsa-miR-613	0	0	0	0	0	0
hsa-miR-614	0	0	0	0	0	0
hsa-miR-3974	0	0	0	0	0	0
hsa-miR-920	0	0	0	0	0	0
hsa-miR-4302	0	0	0	0	0	0
hsa-miR-7851-3p	1	0	2	0	0	0
hsa-miR-4698	0	0	2	0	0	0
hsa-miR-4494	0	0	0	0	0	0
hsa-miR-6505-5p	6	0	5	4	5	4
hsa-miR-6505-3p	0	0	0	0	0	0
hsa-miR-1291	4490	3492	3871	3466	4092	2820
hsa-miR-4701-5p	0	0	0	0	0	0
hsa-miR-4701-3p	0	0	0	0	0	0
hsa-miR-1293	4	3	6	4	3	2
hsa-miR-9898	0	0	1	0	0	0
hsa-miR-6757-5p	1	0	0	0	1	0
hsa-miR-6757-3p	0	0	0	0	0	1
hsa-miR-196a-5p	11	21	8	22	2	15
hsa-miR-196a-3p	0	0	0	0	0	0
hsa-miR-615-5p	0	0	1	0	0	0
hsa-miR-615-3p	9	22	17	28	2	28
hsa-miR-3198	0	0	0	0	0	0
hsa-miR-148b-5p	9	1	12	15	3	6
hsa-miR-148b-3p	5125	1904	5034	3768	4218	2713
hsa-miR-1228-5p	6	0	3	3	2	3
hsa-miR-1228-3p	2	0	2	4	3	0
hsa-miR-6758-5p	0	0	0	0	0	0
hsa-miR-6758-3p	1	0	1	0	0	0
hsa-miR-616-5p	0	0	0	0	0	0
hsa-miR-616-3p	0	0	2	1	3	0
hsa-miR-6759-5p	0	0	0	0	0	0
hsa-miR-6759-3p	0	0	0	0	0	0
hsa-miR-26a-5p	25666	11744	31181	22316	26741	13945
hsa-miR-26a-2-3p	1	2	4	2	0	1
hsa-miR-6125	1	0	0	0	0	0
hsa-let-7i-5p	21126	22579	20343	38911	16818	22207
hsa-let-7i-3p	19	16	16	40	18	34
hsa-miR-10527-5p	3	3	1	4	2	1
hsa-miR-548c-5p	0	0	0	0	0	0
hsa-miR-548c-3p	0	0	0	0	0	0
hsa-miR-548z	0	0	0	0	0	0
hsa-miR-6074	0	0	0	0	0	0
hsa-miR-6502-5p	0	0	0	0	0	0
hsa-miR-6502-3p	0	0	0	0	0	0
hsa-miR-1279	0	0	0	0	0	0
hsa-miR-3913-5p	0	0	0	0	0	0
hsa-miR-3913-3p	0	0	0	0	0	0
hsa-miR-1252-5p	0	0	0	0	0	0
hsa-miR-1252-3p	0	0	0	0	0	0
hsa-miR-617	0	0	0	0	0	0
hsa-miR-618	1	0	0	0	0	0
hsa-miR-4699-5p	0	0	0	0	0	0
hsa-miR-4699-3p	2	0	0	0	0	0
hsa-miR-3059-5p	0	0	0	0	0	0
hsa-miR-3059-3p	0	0	0	0	0	0
hsa-miR-5700	0	0	0	0	0	0
hsa-miR-7844-5p	0	0	0	0	0	0
hsa-miR-492	1	0	0	0	0	0
hsa-miR-331-5p	31	26	40	47	22	17
hsa-miR-331-3p	142	88	172	132	118	83
hsa-miR-3685	0	0	1	0	1	0
hsa-miR-1251-5p	0	0	0	0	0	0
hsa-miR-1251-3p	0	0	0	0	0	0
hsa-miR-135a-5p	0	0	0	0	0	0
hsa-miR-135a-2-3p	0	0	0	0	0	0
hsa-miR-4495	0	0	0	0	0	0
hsa-miR-4303	0	0	0	0	0	0
hsa-miR-1827	0	0	1	0	0	0
hsa-miR-3652	0	0	1	0	0	0
hsa-miR-3922-3p	0	0	0	0	0	0
hsa-miR-3922-5p	0	0	0	0	0	0
hsa-miR-4496	0	0	0	0	0	0
hsa-miR-619-3p	0	0	0	0	0	0
hsa-miR-619-5p	0	0	0	0	0	0
hsa-miR-4497	0	0	0	0	0	0
hsa-miR-6760-5p	0	0	0	0	0	0
hsa-miR-6760-3p	0	0	0	0	0	0
hsa-miR-6761-5p	0	0	0	0	0	0
hsa-miR-6761-3p	0	0	0	0	0	0
hsa-miR-3657	0	0	0	0	0	0
hsa-miR-6861-5p	0	0	0	1	0	0
hsa-miR-6861-3p	0	0	4	0	0	0
hsa-miR-7106-5p	0	0	0	0	0	0
hsa-miR-7106-3p	0	0	0	0	0	0
hsa-miR-6762-5p	0	1	0	1	0	0
hsa-miR-6762-3p	0	2	0	1	0	0
hsa-miR-620	0	0	0	0	0	0
hsa-miR-4472	0	0	0	0	0	0
hsa-miR-1178-3p	0	0	0	0	0	0
hsa-miR-1178-5p	0	0	0	0	0	0
hsa-miR-4498	4	0	1	0	1	0
hsa-miR-4700-5p	0	0	0	0	0	0
hsa-miR-4700-3p	0	0	0	0	0	0
hsa-miR-7107-5p	0	0	0	0	0	0
hsa-miR-7107-3p	0	0	0	0	0	0
hsa-miR-9902	0	0	0	0	0	0
hsa-miR-4304	0	0	0	0	0	0
hsa-miR-8072	1	0	0	0	0	1
hsa-miR-3908	0	0	0	0	0	0
hsa-miR-6880-5p	0	0	0	0	0	0
hsa-miR-6880-3p	0	0	0	0	0	0
hsa-miR-5188	1	0	0	0	0	0
hsa-miR-3612	0	0	0	0	0	0
hsa-miR-6763-5p	1	0	1	0	0	0
hsa-miR-6763-3p	0	0	1	0	0	0
hsa-miR-4499	0	0	0	0	0	0
hsa-miR-2276-3p	7	2	2	3	2	1
hsa-miR-2276-5p	0	0	0	0	0	0
hsa-miR-4305	0	0	0	0	0	0
hsa-miR-320d	0	0	0	0	0	0
hsa-miR-621	0	0	0	0	0	0
hsa-miR-3168	0	0	0	0	0	0
hsa-miR-5006-5p	0	0	0	0	0	0
hsa-miR-5006-3p	0	0	1	0	1	0
hsa-miR-8079	0	0	0	0	0	0
hsa-miR-3613-5p	1	2	6	1	2	2
hsa-miR-3613-3p	1	4	3	4	0	6
hsa-miR-16-5p	1413	720	1757	1592	1221	791
hsa-miR-16-1-3p	11	3	16	8	4	7
hsa-miR-15a-5p	37	9	62	44	33	20
hsa-miR-15a-3p	0	0	0	1	0	0
hsa-miR-5693	0	0	0	0	0	0
hsa-miR-4703-5p	0	0	0	0	0	0
hsa-miR-4703-3p	0	0	0	0	0	0
hsa-miR-759	0	0	0	0	0	0
hsa-miR-1297	0	0	0	0	0	0
hsa-miR-5007-5p	0	0	0	0	0	0
hsa-miR-5007-3p	0	0	0	0	0	0
hsa-miR-3169	0	0	0	0	0	0
hsa-miR-548x-3p	0	0	0	0	0	0
hsa-miR-4704-5p	0	0	0	0	0	0
hsa-miR-4704-3p	0	0	0	0	0	0
hsa-miR-3665	0	0	0	0	0	0
hsa-miR-4500	0	0	0	0	0	0
hsa-miR-622	0	0	0	0	0	0
hsa-miR-17-5p	1248	794	1613	1504	1044	900
hsa-miR-17-3p	4	1	4	7	5	4
hsa-miR-18a-5p	5	13	14	20	18	7
hsa-miR-18a-3p	20	19	9	20	9	6
hsa-miR-19a-5p	0	0	0	0	0	0
hsa-miR-19a-3p	30	6	31	30	18	13
hsa-miR-20a-5p	870	451	1063	1122	688	463
hsa-miR-20a-3p	2	1	2	1	4	5
hsa-miR-19b-1-5p	0	1	0	1	0	1
hsa-miR-19b-3p	150	52	116	171	108	78
hsa-miR-92a-1-5p	15	29	6	21	15	7
hsa-miR-92a-3p	1202	1465	1816	1513	1573	1475
hsa-miR-548as-5p	0	0	0	0	0	0
hsa-miR-548as-3p	0	0	0	0	0	0
hsa-miR-4501	0	0	0	0	0	0
hsa-miR-3170	5	0	6	2	3	0
hsa-miR-623	0	0	0	0	0	0
hsa-miR-4306	4	5	7	5	5	4
hsa-miR-2681-5p	0	0	0	0	0	0
hsa-miR-2681-3p	0	0	0	0	0	0
hsa-miR-4705	0	0	0	0	0	0
hsa-miR-1267	5	4	8	9	1	6
hsa-miR-8073	0	0	0	0	0	0
hsa-miR-8075	0	0	0	0	0	0
hsa-miR-548ar-5p	0	0	0	0	0	0
hsa-miR-548ar-3p	1	0	2	3	0	0
hsa-miR-4502	0	0	0	0	0	0
hsa-miR-6717-5p	0	0	0	0	0	0
hsa-miR-4707-5p	0	0	0	0	0	0
hsa-miR-4707-3p	0	0	0	1	0	0
hsa-miR-208a-3p	0	0	0	0	0	0
hsa-miR-208a-5p	0	0	0	0	0	0
hsa-miR-208b-3p	0	0	0	0	0	0
hsa-miR-208b-5p	0	0	0	0	0	0
hsa-miR-7703	0	0	0	0	0	0
hsa-miR-4307	0	0	0	0	0	0
hsa-miR-3171	0	0	0	0	0	0
hsa-miR-624-5p	1	3	2	3	2	0
hsa-miR-624-3p	2	0	0	0	0	0
hsa-miR-4503	0	0	0	0	0	0
hsa-miR-548y	0	0	0	0	0	0
hsa-miR-6076	0	0	0	0	0	0
hsa-miR-4504	0	0	0	0	0	0
hsa-miR-5580-5p	0	0	0	0	0	0
hsa-miR-5580-3p	0	0	0	0	0	0
hsa-miR-4308	0	0	0	0	0	0
hsa-miR-5586-5p	0	0	0	0	0	0
hsa-miR-5586-3p	0	0	0	0	0	0
hsa-miR-9718	0	0	0	0	0	0
hsa-miR-548h-5p	16	17	6	20	17	35
hsa-miR-7855-5p	0	0	0	0	0	0
hsa-miR-4706	1	0	0	0	0	0
hsa-miR-4708-5p	0	2	0	0	0	0
hsa-miR-4708-3p	0	0	2	0	0	0
hsa-miR-625-5p	9	11	8	10	8	4
hsa-miR-625-3p	115	122	102	137	55	96
hsa-miR-5694	0	0	0	0	0	0
hsa-miR-7843-5p	0	0	0	0	0	0
hsa-miR-7843-3p	0	0	0	0	0	0
hsa-miR-4505	0	0	0	0	0	0
hsa-miR-4709-5p	0	1	1	0	0	0
hsa-miR-4709-3p	0	0	0	1	0	0
hsa-miR-1260a	0	0	0	0	0	0
hsa-miR-4506	0	0	0	0	0	0
hsa-miR-3173-3p	0	0	0	0	0	0
hsa-miR-3173-5p	12	15	8	11	15	7
hsa-miR-151b	1	2	0	3	0	1
hsa-miR-342-5p	0	3	2	0	13	2
hsa-miR-342-3p	59	22	31	10	72	39
hsa-miR-6764-5p	0	0	0	0	0	1
hsa-miR-6764-3p	1	0	0	0	0	0
hsa-miR-345-5p	41	25	36	36	54	36
hsa-miR-345-3p	0	0	0	0	0	0
hsa-miR-2392	0	0	0	0	0	0
hsa-miR-770-5p	2	1	3	2	1	0
hsa-miR-493-5p	3359	1476	3959	2426	5125	2785
hsa-miR-493-3p	96	58	111	99	123	94
hsa-miR-337-5p	2	1	6	5	9	1
hsa-miR-337-3p	99	51	121	113	158	76
hsa-miR-665	1	1	1	2	4	3
hsa-miR-431-5p	43	32	70	55	81	41
hsa-miR-431-3p	21	3	22	22	46	13
hsa-miR-433-3p	40	58	43	48	88	49
hsa-miR-433-5p	7	8	3	2	8	12
hsa-miR-127-5p	86	14	84	53	132	55
hsa-miR-127-3p	6470	4371	8484	5635	10670	5022
hsa-miR-432-5p	174	114	158	102	251	152
hsa-miR-432-3p	0	0	0	0	0	0
hsa-miR-136-5p	6	5	12	5	20	9
hsa-miR-136-3p	53	41	86	68	135	61
hsa-miR-370-3p	421	259	559	315	589	330
hsa-miR-370-5p	63	24	53	27	61	35
hsa-miR-379-5p	269	117	419	322	488	241
hsa-miR-379-3p	2	3	11	2	6	0
hsa-miR-411-5p	808	257	1102	789	1319	650
hsa-miR-411-3p	15	9	19	18	7	15
hsa-miR-299-5p	14	6	25	19	26	8
hsa-miR-299-3p	49	13	64	32	84	30
hsa-miR-380-5p	0	1	2	0	0	0
hsa-miR-380-3p	0	0	0	0	0	0
hsa-miR-1197	3	2	1	5	3	2
hsa-miR-323a-5p	0	4	2	1	0	2
hsa-miR-323a-3p	223	198	259	217	351	271
hsa-miR-758-3p	260	124	304	206	349	192
hsa-miR-758-5p	1	1	1	0	0	0
hsa-miR-329-3p	264	244	323	247	386	304
hsa-miR-329-5p	2	2	3	3	8	2
hsa-miR-494-3p	475	246	582	416	726	419
hsa-miR-494-5p	0	3	0	0	2	4
hsa-miR-1193	0	0	1	0	0	0
hsa-miR-543	1929	990	2307	1297	2605	1617
hsa-miR-495-3p	247	83	292	195	342	143
hsa-miR-495-5p	1	0	1	0	2	0
hsa-miR-376c-3p	1	0	6	2	2	0
hsa-miR-376c-5p	0	0	1	1	3	0
hsa-miR-376a-3p	0	1	0	2	3	2
hsa-miR-376a-2-5p	0	0	0	0	1	0
hsa-miR-654-5p	2	0	1	2	2	2
hsa-miR-654-3p	1772	898	2092	1283	2127	1413
hsa-miR-376b-3p	0	0	0	0	0	0
hsa-miR-376b-5p	1	0	2	2	2	1
hsa-miR-376a-5p	2	0	6	0	8	4
hsa-miR-300	0	0	0	0	0	0
hsa-miR-1185-5p	2	3	0	2	1	3
hsa-miR-1185-1-3p	35	28	44	44	80	49
hsa-miR-1185-2-3p	68	33	81	61	126	50
hsa-miR-381-3p	88	54	88	122	123	48
hsa-miR-381-5p	0	0	4	6	5	3
hsa-miR-487b-3p	2	0	1	1	2	0
hsa-miR-487b-5p	4	6	6	7	3	6
hsa-miR-539-5p	16	9	10	6	28	14
hsa-miR-539-3p	51	19	62	83	109	59
hsa-miR-889-3p	76	32	86	79	99	64
hsa-miR-889-5p	0	1	0	0	0	0
hsa-miR-544a	0	0	0	0	0	0
hsa-miR-655-3p	51	18	46	52	51	37
hsa-miR-655-5p	2	0	0	0	0	0
hsa-miR-487a-3p	11	3	34	17	39	10
hsa-miR-487a-5p	34	30	35	20	41	18
hsa-miR-382-5p	923	733	1123	841	1404	971
hsa-miR-382-3p	0	1	1	7	1	0
hsa-miR-134-5p	413	319	433	432	533	438
hsa-miR-134-3p	1	0	4	0	1	0
hsa-miR-668-3p	14	12	14	13	16	16
hsa-miR-668-5p	0	0	0	0	0	0
hsa-miR-485-5p	57	99	65	46	79	76
hsa-miR-485-3p	81	44	111	46	139	68
hsa-miR-323b-5p	1	0	1	0	1	0
hsa-miR-323b-3p	103	68	119	74	153	72
hsa-miR-154-5p	0	15	14	18	10	10
hsa-miR-154-3p	18	8	30	22	38	18
hsa-miR-496	2	3	3	9	0	1
hsa-miR-377-5p	21	11	14	17	23	21
hsa-miR-377-3p	1	2	1	0	2	0
hsa-miR-541-5p	4	1	3	5	9	1
hsa-miR-541-3p	0	0	0	0	0	0
hsa-miR-409-5p	185	113	182	148	231	167
hsa-miR-409-3p	1834	1175	2257	1425	2694	1636
hsa-miR-412-3p	1	0	0	0	4	0
hsa-miR-412-5p	7	25	9	25	14	16
hsa-miR-369-5p	64	40	76	66	98	61
hsa-miR-369-3p	206	96	244	248	26	149
hsa-miR-410-3p	2	11	22	11	15	8
hsa-miR-410-5p	6	1	1	2	4	4
hsa-miR-656-3p	20	19	24	26	44	22
hsa-miR-656-5p	0	0	0	0	0	0
hsa-miR-1247-5p	0	0	0	0	0	0
hsa-miR-1247-3p	0	0	0	0	0	0
hsa-miR-4309	0	0	0	0	0	0
hsa-miR-203a-3p	0	0	0	0	0	0
hsa-miR-203a-5p	0	0	0	0	0	0
hsa-miR-203b-5p	0	0	0	0	0	0
hsa-miR-203b-3p	0	0	0	0	0	0
hsa-miR-4710	0	0	0	0	0	0
hsa-miR-12121	0	0	0	0	0	0
hsa-miR-6765-5p	0	0	0	0	0	0
hsa-miR-6765-3p	0	0	0	0	0	0
hsa-miR-8071	0	0	0	0	0	0
hsa-miR-4539	0	0	0	0	0	0
hsa-miR-4507	0	0	0	0	0	0
hsa-miR-4538	0	0	0	0	0	0
hsa-miR-4537	0	0	0	0	0	0
hsa-miR-5195-5p	0	0	0	0	0	0
hsa-miR-5195-3p	0	0	0	0	0	0
hsa-miR-3118	0	0	0	0	0	0
hsa-miR-5701	0	0	0	0	0	0
hsa-miR-1268a	0	0	0	0	0	0
hsa-miR-4509	0	0	0	0	0	0
hsa-miR-4508	0	0	0	0	0	0
hsa-miR-4715-5p	0	0	0	0	0	0
hsa-miR-4715-3p	0	0	0	0	0	0
hsa-miR-211-5p	0	0	0	0	0	0
hsa-miR-211-3p	0	0	0	0	0	0
hsa-miR-1233-3p	0	0	0	0	0	0
hsa-miR-1233-5p	0	0	0	0	0	0
hsa-miR-3942-5p	2	0	0	0	0	0
hsa-miR-3942-3p	0	0	0	0	0	0
hsa-miR-4510	0	0	0	0	0	0
hsa-miR-8063	0	0	0	0	0	0
hsa-miR-626	0	0	0	0	0	0
hsa-miR-4310	0	0	0	0	0	0
hsa-miR-627-5p	0	1	3	1	0	0
hsa-miR-627-3p	3	0	3	1	2	0
hsa-miR-1282	0	0	0	0	0	0
hsa-miR-10393-5p	0	0	0	0	0	0
hsa-miR-10393-3p	1	0	0	1	1	0
hsa-miR-147b-3p	0	9	0	15	0	11
hsa-miR-147b-5p	1	60	1	79	3	64
hsa-miR-4716-5p	0	0	0	0	1	0
hsa-miR-4716-3p	0	0	1	0	0	0
hsa-miR-4712-5p	0	0	0	0	0	0
hsa-miR-4712-3p	0	0	0	2	0	0
hsa-miR-4713-5p	0	0	0	0	0	0
hsa-miR-4713-3p	0	0	0	0	0	0
hsa-miR-7973	0	0	0	0	0	0
hsa-miR-1266-5p	0	0	0	3	0	0
hsa-miR-1266-3p	0	0	0	0	0	0
hsa-miR-628-5p	4	0	6	5	6	0
hsa-miR-628-3p	3	4	6	6	3	3
hsa-miR-2116-5p	1	0	6	0	0	0
hsa-miR-2116-3p	1	1	1	0	0	0
hsa-miR-8067	0	0	0	0	0	0
hsa-miR-6085	0	0	0	0	0	0
hsa-miR-190a-5p	6	0	5	5	2	4
hsa-miR-190a-3p	0	0	0	0	0	0
hsa-miR-422a	0	0	0	0	0	0
hsa-miR-1272	0	0	0	0	2	0
hsa-miR-4511	1	2	2	4	0	0
hsa-miR-4311	0	0	0	0	0	0
hsa-miR-4512	0	0	0	0	0	0
hsa-miR-4312	0	0	0	0	0	0
hsa-miR-629-5p	187	362	163	427	128	309
hsa-miR-629-3p	2	3	0	2	1	0
hsa-miR-630	0	0	0	0	0	0
hsa-miR-12135	0	0	0	0	0	0
hsa-miR-6881-5p	1	0	0	0	0	0
hsa-miR-6881-3p	1	1	2	1	3	0
hsa-miR-4513	0	0	0	0	0	0
hsa-miR-6882-5p	0	0	0	0	0	0
hsa-miR-6882-3p	0	0	0	0	0	0
hsa-miR-631	0	0	0	0	0	0
hsa-miR-4313	0	0	0	0	0	0
hsa-miR-184	4	0	3	1	2	3
hsa-miR-5572	0	0	0	0	0	0
hsa-miR-549a-3p	10	9	14	16	6	8
hsa-miR-549a-5p	52	12	110	71	51	33
hsa-miR-4514	0	0	0	0	0	0
hsa-miR-4515	1	0	0	0	0	0
hsa-miR-7706	164	157	188	120	76	95
hsa-miR-1276	3	0	5	1	0	2
hsa-miR-548ap-5p	0	0	0	0	0	0
hsa-miR-548ap-3p	0	0	0	0	0	0
hsa-miR-11181-5p	0	0	0	0	0	0
hsa-miR-11181-3p	0	0	0	0	0	0
hsa-miR-1179	0	0	0	0	0	0
hsa-miR-7-5p	7551	3501	8302	9834	6069	3869
hsa-miR-7-2-3p	0	0	0	0	0	0
hsa-miR-3529-5p	0	0	0	0	0	0
hsa-miR-3529-3p	0	0	0	0	0	0
hsa-miR-6766-5p	0	1	0	0	2	1
hsa-miR-6766-3p	0	0	1	0	0	1
hsa-miR-5094	4	3	3	5	5	2
hsa-miR-5009-5p	3	1	2	1	2	0
hsa-miR-5009-3p	0	0	0	0	0	0
hsa-miR-3174	4	7	2	7	2	3
hsa-miR-3175	0	0	0	0	1	0
hsa-miR-1469	0	0	0	0	0	0
hsa-miR-4714-5p	0	0	0	0	0	0
hsa-miR-4714-3p	0	0	0	0	0	0
hsa-miR-5587-5p	0	0	2	2	3	0
hsa-miR-5587-3p	1	0	0	0	0	0
hsa-miR-3176	3	1	1	1	1	0
hsa-miR-662	0	0	0	0	0	0
hsa-miR-3177-3p	7	4	5	1	3	2
hsa-miR-3177-5p	0	0	0	0	0	0
hsa-miR-1225-5p	0	0	0	0	0	0
hsa-miR-1225-3p	0	0	0	0	1	0
hsa-miR-6511b-5p	0	0	0	0	0	0
hsa-miR-6511b-3p	8	2	14	1	7	6
hsa-miR-4516	0	5	2	3	1	3
hsa-miR-3180	0	0	0	0	0	0
hsa-miR-3677-3p	0	0	0	2	0	0
hsa-miR-3677-5p	0	0	0	0	0	0
hsa-miR-940	1	4	0	2	4	1
hsa-miR-4717-5p	0	0	0	0	0	0
hsa-miR-4717-3p	1	0	0	0	0	0
hsa-miR-6767-5p	0	0	0	0	0	0
hsa-miR-6767-3p	0	1	0	0	0	0
hsa-miR-6768-5p	0	0	0	0	0	0
hsa-miR-6768-3p	0	0	0	0	0	0
hsa-miR-3178	0	0	0	0	0	0
hsa-miR-6126	0	0	0	0	0	0
hsa-miR-6769a-5p	0	0	0	0	0	0
hsa-miR-6769a-3p	0	0	0	0	0	0
hsa-miR-8065	0	0	0	0	0	0
hsa-miR-4718	0	0	0	0	0	0
hsa-miR-193b-5p	50	55	38	40	22	18
hsa-miR-193b-3p	90	93	128	91	74	50
hsa-miR-365a-3p	298	214	335	242	32	174
hsa-miR-365a-5p	81	58	89	45	35	42
hsa-miR-3179	0	0	0	0	1	0
hsa-miR-3670	0	0	0	0	0	0
hsa-miR-3180-5p	2	1	8	0	4	0
hsa-miR-3180-3p	6	2	5	0	9	5
hsa-miR-6511a-5p	6	6	11	1	13	1
hsa-miR-6511a-3p	7	1	1	2	8	4
hsa-miR-6770-5p	1	0	0	0	0	1
hsa-miR-6770-3p	1	1	5	1	4	0
hsa-miR-1972	0	0	0	0	0	0
hsa-miR-6506-5p	0	0	0	0	0	0
hsa-miR-6506-3p	0	0	0	0	0	0
hsa-miR-484	2085	1220	2520	1562	1822	1253
hsa-miR-3680-5p	0	0	0	0	0	0
hsa-miR-3680-3p	0	0	0	0	0	0
hsa-miR-1273h-5p	0	0	0	0	0	0
hsa-miR-1273h-3p	0	0	0	0	0	0
hsa-miR-548w	0	0	0	0	0	0
hsa-miR-6862-5p	1	0	0	1	1	1
hsa-miR-6862-3p	0	0	0	0	0	0
hsa-miR-4721	0	0	0	0	0	0
hsa-miR-4517	8	1	5	4	2	2
hsa-miR-4518	0	0	0	0	0	0
hsa-miR-4519	0	0	0	1	0	0
hsa-miR-762	0	0	0	0	0	0
hsa-miR-9901	0	1	2	1	0	0
hsa-miR-6771-5p	0	0	0	0	0	0
hsa-miR-6771-3p	0	0	0	0	0	0
hsa-miR-3181	0	0	0	0	1	0
hsa-miR-3935	0	4	1	5	1	2
hsa-miR-138-5p	10	3	0	6	0	0
hsa-miR-138-2-3p	0	0	0	0	0	0
hsa-miR-6863	0	0	0	0	0	0
hsa-miR-6772-5p	0	0	0	0	0	0
hsa-miR-6772-3p	3	0	1	2	3	1
hsa-miR-328-3p	71	28	100	41	59	45
hsa-miR-328-5p	2	0	0	1	0	0
hsa-miR-6773-5p	0	0	0	0	0	0
hsa-miR-6773-3p	0	0	0	0	0	0
hsa-miR-1538	2	3	5	5	2	0
hsa-miR-140-5p	39	17	71	41	44	16
hsa-miR-140-3p	4558	1622	4718	2993	2881	1931
hsa-miR-4719	0	0	0	0	0	0
hsa-miR-4720-5p	0	0	0	0	0	0
hsa-miR-4720-3p	0	0	0	0	0	0
hsa-miR-7854-3p	0	0	0	1	0	0
hsa-miR-6504-5p	0	0	0	0	0	0
hsa-miR-6504-3p	0	0	0	0	0	0
hsa-miR-8058	0	0	0	0	0	0
hsa-miR-3182	102	298	150	81	97	151
hsa-miR-12128	0	0	0	0	0	0
hsa-miR-5093	0	0	0	0	0	0
hsa-miR-1910-5p	2	10	8	5	3	6
hsa-miR-1910-3p	0	0	0	1	0	0
hsa-miR-6774-5p	0	0	0	0	0	0
hsa-miR-6774-3p	0	0	0	0	0	0
hsa-miR-6775-5p	0	0	0	0	0	0
hsa-miR-6775-3p	2	0	0	0	2	0
hsa-miR-11401	0	0	0	0	0	0
hsa-miR-5189-5p	0	0	0	0	0	0
hsa-miR-5189-3p	0	0	1	0	0	0
hsa-miR-4722-5p	1	0	0	0	0	0
hsa-miR-4722-3p	0	0	0	0	0	0
hsa-miR-3183	1	1	2	1	0	0
hsa-miR-22-5p	500	427	766	671	531	345
hsa-miR-22-3p	978	1130	1126	1431	879	1157
hsa-miR-132-5p	44	24	76	46	48	26
hsa-miR-132-3p	243	138	369	219	208	148
hsa-miR-212-3p	4	5	18	6	12	8
hsa-miR-212-5p	0	0	0	0	0	0
hsa-miR-6776-5p	0	0	0	0	0	0
hsa-miR-6776-3p	0	0	0	0	0	0
hsa-miR-1253	0	0	0	0	0	0
hsa-miR-6864-5p	0	0	3	0	0	0
hsa-miR-6864-3p	0	0	0	0	0	0
hsa-miR-6865-5p	1	0	1	0	0	0
hsa-miR-6865-3p	0	0	0	0	0	0
hsa-miR-4520-5p	0	0	0	0	0	0
hsa-miR-4520-3p	0	0	0	0	0	0
hsa-miR-4520-2-3p	0	0	0	0	0	0
hsa-miR-195-5p	20	4	46	34	3	4
hsa-miR-195-3p	71	19	87	56	27	15
hsa-miR-497-5p	17	3	56	30	9	3
hsa-miR-497-3p	0	0	0	0	0	0
hsa-miR-324-5p	5	3	7	6	8	1
hsa-miR-324-3p	19	8	7	13	11	6
hsa-miR-4314	0	0	0	0	0	0
hsa-miR-6883-5p	0	0	0	0	0	0
hsa-miR-6883-3p	0	0	0	0	0	0
hsa-miR-4521	5942	2399	7247	5383	4706	3188
hsa-miR-744-5p	3701	1868	4049	1887	3193	2056
hsa-miR-744-3p	26	5	24	20	24	9
hsa-miR-1269b	0	0	0	0	0	0
hsa-miR-4731-5p	0	0	0	0	0	1
hsa-miR-4731-3p	1	0	0	0	0	0
hsa-miR-1288-3p	0	0	0	0	0	0
hsa-miR-1288-5p	0	0	0	0	0	0
hsa-miR-6777-5p	0	0	0	0	0	0
hsa-miR-6777-3p	0	0	0	0	0	0
hsa-miR-33b-5p	0	0	0	0	0	0
hsa-miR-33b-3p	5	6	6	10	2	1
hsa-miR-6778-5p	0	0	0	0	0	0
hsa-miR-6778-3p	0	0	0	0	0	0
hsa-miR-1180-3p	64	49	73	56	92	62
hsa-miR-1180-5p	0	0	0	0	1	0
hsa-miR-4522	0	0	0	0	0	0
hsa-miR-4723-5p	1	0	0	0	1	0
hsa-miR-4723-3p	0	0	0	0	0	0
hsa-miR-451a	1	2	6	3	5	1
hsa-miR-451b	0	0	0	0	0	0
hsa-miR-144-5p	0	1	0	0	0	0
hsa-miR-144-3p	0	0	1	0	0	3
hsa-miR-4732-5p	0	0	0	0	0	0
hsa-miR-4732-3p	0	0	0	0	0	0
hsa-miR-4523	0	0	0	0	2	0
hsa-miR-423-5p	0	0	0	0	0	0
hsa-miR-423-3p	0	0	0	0	0	0
hsa-miR-3184-5p	5	0	0	0	0	0
hsa-miR-3184-3p	0	0	0	0	0	0
hsa-miR-4733-5p	1	0	0	0	1	0
hsa-miR-4733-3p	0	2	0	0	0	0
hsa-miR-4724-5p	0	0	0	0	0	0
hsa-miR-4724-3p	0	0	0	0	0	0
hsa-miR-193a-5p	474	646	540	640	291	428
hsa-miR-193a-3p	14	3	1	9	3	8
hsa-miR-4725-5p	1	1	0	0	0	0
hsa-miR-4725-3p	0	1	4	0	0	0
hsa-miR-365b-5p	99	89	89	100	61	64
hsa-miR-365b-3p	300	245	350	250	43	166
hsa-miR-632	1	1	2	1	0	0
hsa-miR-2909	0	0	0	0	0	0
hsa-miR-378j	0	0	0	0	0	0
hsa-miR-4734	2	0	2	0	0	0
hsa-miR-4726-5p	0	0	0	0	0	0
hsa-miR-4726-3p	0	0	0	0	0	0
hsa-miR-4727-5p	0	0	0	0	0	0
hsa-miR-4727-3p	0	0	1	0	0	1
hsa-miR-6779-5p	0	0	0	4	0	0
hsa-miR-6779-3p	0	0	0	0	0	0
hsa-miR-548bc	0	0	0	1	0	0
hsa-miR-4728-5p	0	0	0	0	0	0
hsa-miR-4728-3p	1	0	1	0	3	0
hsa-miR-6884-5p	0	0	1	0	1	0
hsa-miR-6884-3p	1	0	0	0	0	0
hsa-miR-6866-5p	1	1	6	6	1	4
hsa-miR-6866-3p	0	0	0	0	0	0
hsa-miR-6867-5p	0	0	0	0	0	0
hsa-miR-6867-3p	0	0	0	0	0	0
hsa-miR-6510-5p	0	0	0	0	0	0
hsa-miR-6510-3p	0	0	0	0	0	0
hsa-miR-548at-5p	0	0	0	0	0	0
hsa-miR-548at-3p	0	1	0	0	0	0
hsa-miR-5010-5p	1	0	1	7	7	3
hsa-miR-5010-3p	9	4	15	8	10	5
hsa-miR-6780a-5p	0	0	0	0	2	0
hsa-miR-6780a-3p	0	0	0	0	0	0
hsa-miR-6781-5p	0	0	0	0	0	0
hsa-miR-6781-3p	0	0	0	0	0	0
hsa-miR-2117	0	0	0	0	0	0
hsa-miR-6782-5p	0	0	0	0	0	0
hsa-miR-6782-3p	0	1	1	0	0	0
hsa-miR-6783-5p	0	0	0	0	0	2
hsa-miR-6783-3p	1	0	0	1	1	0
hsa-miR-6784-5p	0	0	0	0	0	0
hsa-miR-6784-3p	0	0	5	0	0	0
hsa-miR-4315	0	0	0	0	0	0
hsa-miR-5089-5p	0	0	0	0	0	0
hsa-miR-5089-3p	0	0	0	0	0	0
hsa-miR-10226	0	0	0	0	0	0
hsa-miR-152-3p	3591	1449	5094	3656	3240	1886
hsa-miR-152-5p	1	0	6	0	0	2
hsa-miR-1203	0	0	0	0	0	0
hsa-miR-10a-5p	3347	1357	1125	725	1712	951
hsa-miR-10a-3p	101	79	31	66	38	60
hsa-miR-196a-1-3p	0	0	0	0	0	0
hsa-miR-3185	0	0	0	0	0	0
hsa-miR-6129	0	0	0	0	0	0
hsa-miR-6165	0	0	0	0	0	0
hsa-miR-8059	0	0	0	0	0	0
hsa-miR-3614-5p	0	0	0	1	1	1
hsa-miR-3614-3p	0	0	0	0	0	0
hsa-miR-142-5p	1	0	2	1	3	1
hsa-miR-142-3p	0	0	0	0	0	0
hsa-miR-4736	0	0	0	0	0	0
hsa-miR-454-5p	9	14	10	17	10	11
hsa-miR-454-3p	384	121	432	362	292	188
hsa-miR-301a-3p	14	3	18	7	16	7
hsa-miR-301a-5p	14	5	22	12	9	6
hsa-miR-4729	0	0	0	0	0	0
hsa-miR-21-5p	848731	491577	1141898	1445963	822707	739487
hsa-miR-21-3p	125	74	166	232	92	137
hsa-miR-4737	0	0	0	0	0	0
hsa-miR-633	0	0	0	0	0	0
hsa-miR-3064-5p	5	6	3	4	2	1
hsa-miR-3064-3p	0	0	0	0	0	0
hsa-miR-5047	0	0	0	0	0	0
hsa-miR-6080	0	0	0	0	0	0
hsa-miR-634	0	0	0	0	0	0
hsa-miR-548d-5p	0	0	0	0	0	0
hsa-miR-548d-3p	0	0	0	1	0	0
hsa-miR-548aa	0	0	0	0	0	0
hsa-miR-635	0	0	0	0	0	0
hsa-miR-4524b-5p	0	0	0	0	0	0
hsa-miR-4524b-3p	0	0	0	0	0	0
hsa-miR-4524a-5p	0	0	0	0	0	0
hsa-miR-4524a-3p	0	0	0	0	0	0
hsa-miR-3615	387	236	229	221	203	201
hsa-miR-3678-5p	0	0	0	0	0	0
hsa-miR-3678-3p	0	0	0	1	0	0
hsa-miR-6785-5p	0	0	0	0	0	0
hsa-miR-6785-3p	0	0	0	0	0	0
hsa-miR-4738-5p	0	0	0	0	0	0
hsa-miR-4738-3p	2	0	2	0	1	0
hsa-miR-6868-5p	0	0	0	0	0	0
hsa-miR-6868-3p	0	0	0	0	2	0
hsa-miR-636	0	1	0	0	0	0
hsa-miR-6516-5p	4	1	3	4	3	1
hsa-miR-6516-3p	2	1	0	1	1	0
hsa-miR-4316	0	0	0	0	0	0
hsa-miR-4739	0	0	0	0	0	0
hsa-miR-1268b	0	0	0	0	1	0
hsa-miR-4730	0	0	0	0	0	0
hsa-miR-657	0	0	0	0	0	0
hsa-miR-3065-5p	0	0	0	0	0	0
hsa-miR-3065-3p	0	0	0	0	0	0
hsa-miR-338-5p	0	0	0	0	0	0
hsa-miR-338-3p	0	0	0	0	0	0
hsa-miR-1250-5p	0	0	4	0	0	0
hsa-miR-1250-3p	0	0	0	0	0	0
hsa-miR-4740-5p	1	0	0	0	0	0
hsa-miR-4740-3p	0	0	0	0	0	0
hsa-miR-3186-5p	0	0	0	0	0	0
hsa-miR-3186-3p	0	0	0	0	0	0
hsa-miR-6786-5p	0	0	0	0	0	0
hsa-miR-6786-3p	2	0	3	0	0	1
hsa-miR-6787-5p	0	0	2	0	0	1
hsa-miR-6787-3p	3	1	2	1	2	2
hsa-miR-4525	0	0	1	0	0	0
hsa-miR-8078	0	0	0	0	0	0
hsa-miR-6718-5p	0	0	0	0	0	0
hsa-miR-3976	0	0	0	0	0	0
hsa-miR-4317	0	0	0	0	0	0
hsa-miR-6788-5p	0	0	0	0	0	0
hsa-miR-6788-3p	0	0	0	0	0	0
hsa-miR-7153-5p	0	0	0	0	0	0
hsa-miR-7153-3p	0	0	0	0	0	0
hsa-miR-5190	0	0	0	0	0	0
hsa-miR-4526	0	0	0	0	0	0
hsa-miR-320c	1030	1083	1081	1032	1100	953
hsa-miR-133a-3p	56	9	53	11	18	8
hsa-miR-133a-5p	0	0	2	0	0	0
hsa-miR-1-3p	216	21	139	58	60	11
hsa-miR-4741	2	1	0	1	1	1
hsa-miR-8057	0	0	0	0	0	0
hsa-miR-302f	0	0	0	0	0	0
hsa-miR-3975	0	0	0	0	0	0
hsa-miR-187-5p	0	0	0	0	0	0
hsa-miR-187-3p	0	0	0	0	0	0
hsa-miR-3929	0	0	0	0	0	0
hsa-miR-4318	0	0	0	0	0	0
hsa-miR-924	0	0	0	0	0	0
hsa-miR-5583-5p	0	0	0	0	0	0
hsa-miR-5583-3p	0	0	0	0	0	0
hsa-miR-4319	0	0	0	0	0	0
hsa-miR-4527	1	0	6	3	2	3
hsa-miR-4743-5p	3	1	4	1	1	0
hsa-miR-4743-3p	0	1	0	0	0	0
hsa-miR-4744	0	0	0	0	0	0
hsa-miR-1539	0	0	0	0	0	0
hsa-miR-4320	0	0	0	0	0	0
hsa-miR-4528	0	0	0	0	0	0
hsa-miR-4529-5p	0	0	0	0	0	0
hsa-miR-4529-3p	0	0	0	0	0	0
hsa-miR-122-5p	0	0	0	0	0	0
hsa-miR-122-3p	0	0	0	0	0	0
hsa-miR-122b-5p	0	0	0	0	0	0
hsa-miR-122b-3p	0	0	0	0	0	0
hsa-miR-5011-5p	0	0	0	0	0	0
hsa-miR-5011-3p	0	0	0	0	0	0
hsa-miR-548av-5p	0	0	0	0	0	0
hsa-miR-548av-3p	0	0	0	0	0	0
hsa-miR-4745-5p	1	0	0	0	0	0
hsa-miR-4745-3p	0	0	3	0	0	0
hsa-miR-3187-3p	3	6	9	1	9	2
hsa-miR-3187-5p	0	0	1	0	0	0
hsa-miR-1909-5p	0	1	0	1	1	1
hsa-miR-1909-3p	3	2	2	3	1	4
hsa-miR-1227-3p	1	2	5	0	0	1
hsa-miR-1227-5p	0	0	0	0	0	0
hsa-miR-6789-5p	0	1	0	0	0	0
hsa-miR-6789-3p	3	3	3	1	1	1
hsa-miR-4321	0	0	0	0	0	0
hsa-miR-7108-5p	0	0	0	0	0	0
hsa-miR-7108-3p	0	0	0	0	0	0
hsa-miR-7850-5p	0	0	0	0	0	0
hsa-miR-637	0	0	0	0	0	1
hsa-miR-4746-5p	10	7	10	22	20	10
hsa-miR-4746-3p	1	0	0	0	0	0
hsa-miR-4747-5p	1	0	0	2	0	0
hsa-miR-4747-3p	1	0	0	0	0	0
hsa-miR-6885-5p	0	0	0	1	0	0
hsa-miR-6885-3p	0	1	1	3	2	0
hsa-miR-6790-5p	0	0	0	0	0	0
hsa-miR-6790-3p	0	0	1	0	1	0
hsa-miR-3940-3p	0	1	5	4	0	6
hsa-miR-3940-5p	0	0	1	2	2	1
hsa-miR-6791-5p	0	0	0	0	0	0
hsa-miR-6791-3p	0	0	0	0	0	0
hsa-miR-6792-5p	0	0	0	0	0	0
hsa-miR-6792-3p	0	0	0	0	0	0
hsa-miR-4999-5p	5	0	1	1	1	0
hsa-miR-4999-3p	0	0	0	0	0	0
hsa-miR-5589-5p	0	0	0	0	0	0
hsa-miR-5589-3p	0	0	0	0	0	0
hsa-miR-4322	0	0	0	0	0	0
hsa-miR-1181	0	0	0	0	0	0
hsa-miR-1238-3p	0	0	0	0	0	0
hsa-miR-1238-5p	0	0	1	0	0	0
hsa-miR-638	0	0	0	0	0	0
hsa-miR-4748	0	0	0	0	0	0
hsa-miR-6793-5p	1	0	0	0	0	3
hsa-miR-6793-3p	1	0	0	0	0	0
hsa-miR-6886-5p	0	0	1	0	0	0
hsa-miR-6886-3p	0	0	0	0	0	0
hsa-miR-7974	54	44	66	72	56	48
hsa-miR-10395-5p	8462	6162	8752	6691	7364	5555
hsa-miR-10395-3p	71	59	56	40	55	53
hsa-miR-5684	0	0	0	0	0	0
hsa-miR-6794-5p	0	0	0	0	0	0
hsa-miR-6794-3p	0	0	0	0	0	0
hsa-miR-5695	1	1	0	4	1	0
hsa-miR-6515-5p	0	1	2	0	1	2
hsa-miR-6515-3p	3	1	1	1	0	2
hsa-miR-24-3p	10	11	12	12	15	12
hsa-miR-24-2-5p	84	56	90	107	65	78
hsa-miR-27a-5p	2434	2166	2398	3451	1506	2162
hsa-miR-27a-3p	2191	1720	2426	3139	1911	1696
hsa-miR-23a-5p	29	28	38	28	27	20
hsa-miR-23a-3p	15774	12612	18343	18685	14015	12673
hsa-miR-181c-5p	13	4	16	7	14	10
hsa-miR-181c-3p	116	47	130	102	127	76
hsa-miR-181d-5p	278	117	347	279	360	173
hsa-miR-181d-3p	4	0	10	3	7	2
hsa-miR-1199-5p	0	0	0	0	0	0
hsa-miR-1199-3p	0	0	0	0	0	0
hsa-miR-639	0	0	0	0	0	0
hsa-miR-6795-5p	0	0	0	0	0	0
hsa-miR-6795-3p	0	0	0	0	0	0
hsa-miR-1470	0	0	0	0	0	0
hsa-miR-3188	1	1	0	0	0	0
hsa-miR-3189-3p	0	0	0	0	0	0
hsa-miR-3189-5p	0	0	0	0	0	0
hsa-miR-640	0	0	0	0	0	0
hsa-miR-1270	0	1	0	2	0	0
hsa-miR-6887-5p	0	0	0	0	0	0
hsa-miR-6887-3p	0	0	0	0	0	0
hsa-miR-5196-5p	0	0	0	0	0	0
hsa-miR-5196-3p	0	0	0	0	0	0
hsa-miR-4530	0	0	0	0	0	0
hsa-miR-6719-3p	0	0	0	0	0	0
hsa-miR-641	3	0	7	5	2	3
hsa-miR-6796-5p	0	0	0	0	0	0
hsa-miR-6796-3p	0	0	0	0	0	0
hsa-miR-6797-5p	1	0	2	0	0	0
hsa-miR-6797-3p	0	2	3	2	0	0
hsa-miR-4323	0	0	0	0	0	0
hsa-miR-8077	0	0	0	0	0	0
hsa-miR-4531	0	0	0	0	0	0
hsa-miR-8085	0	0	0	0	0	0
hsa-miR-6088	0	0	0	0	0	0
hsa-miR-330-5p	8	1	9	0	3	0
hsa-miR-330-3p	112	72	103	90	63	50
hsa-miR-642a-5p	0	0	0	0	0	0
hsa-miR-642a-3p	0	0	0	0	0	0
hsa-miR-642b-3p	0	0	0	0	0	0
hsa-miR-642b-5p	0	0	0	0	0	0
hsa-miR-769-5p	430	112	473	256	458	171
hsa-miR-769-3p	29	15	34	15	35	11
hsa-miR-320e	1	0	0	0	3	0
hsa-miR-3190-5p	0	0	0	0	0	0
hsa-miR-3190-3p	0	0	0	0	0	0
hsa-miR-3191-3p	0	0	0	0	0	0
hsa-miR-3191-5p	0	0	0	0	0	0
hsa-miR-6798-5p	0	0	0	0	0	0
hsa-miR-6798-3p	1	0	0	0	0	0
hsa-miR-4324	0	0	0	0	0	0
hsa-miR-150-5p	0	0	0	0	0	0
hsa-miR-150-3p	0	0	0	0	1	1
hsa-miR-5088-5p	0	0	0	0	0	0
hsa-miR-5088-3p	0	0	0	1	0	1
hsa-miR-6799-5p	0	0	0	0	0	0
hsa-miR-6799-3p	0	0	0	0	0	0
hsa-miR-6800-5p	0	0	0	0	0	0
hsa-miR-6800-3p	0	0	0	0	0	0
hsa-miR-4749-5p	2	0	1	1	0	0
hsa-miR-4749-3p	2	0	1	0	0	0
hsa-miR-4750-5p	0	0	0	0	0	0
hsa-miR-4750-3p	0	0	0	0	0	0
hsa-miR-4751	0	0	0	0	0	0
hsa-miR-8074	0	0	0	0	0	0
hsa-miR-99b-5p	28236	18885	23683	16696	20175	15718
hsa-miR-99b-3p	1843	964	1887	1266	1382	938
hsa-let-7e-5p	17988	6867	16668	10544	13918	8564
hsa-let-7e-3p	253	153	261	176	190	146
hsa-miR-125a-5p	17160	13765	16489	11216	12563	11403
hsa-miR-125a-3p	43	27	34	52	37	26
hsa-miR-6801-5p	0	0	0	2	0	0
hsa-miR-6801-3p	0	0	0	0	0	0
hsa-miR-643	0	0	1	0	2	0
hsa-miR-512-5p	0	0	0	0	0	0
hsa-miR-512-3p	0	0	0	0	0	0
hsa-miR-1323	0	0	0	0	0	0
hsa-miR-498-5p	0	0	0	0	0	0
hsa-miR-498-3p	0	0	0	0	0	0
hsa-miR-520e-3p	0	0	0	0	0	0
hsa-miR-520e-5p	0	0	0	0	0	0
hsa-miR-515-5p	0	0	0	0	0	0
hsa-miR-515-3p	0	0	0	0	0	0
hsa-miR-519e-5p	0	0	0	0	0	0
hsa-miR-519e-3p	0	0	0	0	0	0
hsa-miR-520f-3p	0	0	0	0	0	0
hsa-miR-520f-5p	0	0	0	0	0	0
hsa-miR-519c-5p	0	0	0	0	0	0
hsa-miR-519c-3p	0	0	0	0	0	0
hsa-miR-1283	0	0	0	0	0	0
hsa-miR-520a-5p	0	0	0	0	0	0
hsa-miR-520a-3p	0	0	0	0	0	0
hsa-miR-526b-5p	0	0	0	0	0	0
hsa-miR-526b-3p	0	0	0	0	0	0
hsa-miR-519b-5p	0	0	0	0	0	0
hsa-miR-519b-3p	0	0	0	0	0	0
hsa-miR-525-5p	0	0	0	0	0	0
hsa-miR-525-3p	0	0	0	0	0	0
hsa-miR-523-5p	0	0	0	0	0	0
hsa-miR-523-3p	0	0	0	0	0	0
hsa-miR-518f-5p	0	0	0	0	0	0
hsa-miR-518f-3p	0	0	0	0	0	0
hsa-miR-520b-3p	0	0	0	0	0	0
hsa-miR-520b-5p	0	0	0	0	0	0
hsa-miR-518b	0	0	0	0	0	0
hsa-miR-526a-5p	0	0	0	0	0	0
hsa-miR-526a-3p	0	0	0	0	0	0
hsa-miR-520c-5p	0	0	0	0	0	0
hsa-miR-520c-3p	0	0	0	0	0	0
hsa-miR-518c-5p	0	0	0	0	0	0
hsa-miR-518c-3p	0	0	0	0	0	0
hsa-miR-524-5p	0	0	0	0	0	0
hsa-miR-524-3p	0	0	0	0	0	0
hsa-miR-517-5p	0	0	0	0	0	0
hsa-miR-517a-3p	0	0	0	0	0	0
hsa-miR-519d-3p	0	0	0	0	0	0
hsa-miR-519d-5p	0	0	0	0	0	0
hsa-miR-521	0	0	0	0	0	0
hsa-miR-520d-5p	0	0	0	0	0	0
hsa-miR-520d-3p	0	0	1	0	0	0
hsa-miR-517b-3p	0	0	0	0	0	0
hsa-miR-520g-3p	0	0	0	0	0	0
hsa-miR-520g-5p	0	0	0	0	0	0
hsa-miR-516b-5p	0	0	0	0	0	0
hsa-miR-516b-3p	0	0	0	0	0	0
hsa-miR-518e-5p	0	0	0	0	0	0
hsa-miR-518e-3p	0	0	0	0	0	0
hsa-miR-518a-5p	0	0	0	0	0	0
hsa-miR-518a-3p	0	0	0	0	0	0
hsa-miR-518d-5p	0	0	0	0	0	0
hsa-miR-518d-3p	0	0	0	0	0	0
hsa-miR-517c-3p	0	0	0	0	0	0
hsa-miR-520h	0	0	0	0	0	0
hsa-miR-522-5p	0	0	0	0	0	0
hsa-miR-522-3p	0	0	0	0	0	0
hsa-miR-519a-5p	0	0	0	0	0	0
hsa-miR-519a-3p	0	0	0	0	0	0
hsa-miR-527	0	0	0	0	0	0
hsa-miR-516a-5p	0	0	0	0	0	0
hsa-miR-516a-3p	0	0	0	0	0	0
hsa-miR-519a-2-5p	0	0	0	0	0	0
hsa-miR-371a-5p	0	0	0	0	0	0
hsa-miR-371a-3p	0	0	0	0	0	0
hsa-miR-371b-5p	0	0	0	0	0	0
hsa-miR-371b-3p	0	0	0	0	0	0
hsa-miR-372-3p	0	0	0	0	0	0
hsa-miR-372-5p	0	0	0	0	0	0
hsa-miR-373-5p	0	0	0	0	0	0
hsa-miR-373-3p	0	0	0	0	0	0
hsa-miR-935	0	0	8	1	0	2
hsa-miR-4752	0	0	0	0	0	0
hsa-miR-8061	0	0	0	0	0	0
hsa-miR-7975	0	0	0	0	0	0
hsa-miR-6804-5p	0	0	0	0	0	0
hsa-miR-6804-3p	0	0	0	0	0	0
hsa-miR-6802-5p	0	0	0	0	0	0
hsa-miR-6802-3p	0	2	2	1	0	0
hsa-miR-6803-5p	0	0	0	0	0	0
hsa-miR-6803-3p	1	0	2	2	2	0
hsa-miR-6805-5p	3	0	0	1	0	1
hsa-miR-6805-3p	1	0	1	0	0	0
hsa-miR-6806-5p	0	0	0	0	0	0
hsa-miR-6806-3p	0	0	0	0	2	0
hsa-miR-4754	1	0	0	2	0	0
hsa-miR-10394-5p	0	0	0	0	0	0
hsa-miR-10394-3p	0	0	0	0	0	2
hsa-miR-6807-5p	3	0	0	0	0	1
hsa-miR-6807-3p	0	2	0	0	0	0
hsa-miR-7158-5p	0	0	0	0	0	0
hsa-miR-7158-3p	0	0	0	0	0	0
hsa-miR-7515	0	0	0	0	0	0
hsa-miR-4261	0	0	0	0	0	0
hsa-miR-4429	0	0	0	0	0	0
hsa-miR-548s	4	2	2	8	0	2
hsa-miR-4262	0	0	0	0	0	0
hsa-miR-3681-5p	0	0	0	0	0	0
hsa-miR-3681-3p	0	0	0	0	0	0
hsa-miR-3125	0	0	0	0	0	0
hsa-miR-4757-5p	0	0	1	1	0	0
hsa-miR-4757-3p	0	0	0	0	0	2
hsa-miR-1301-3p	47	34	46	18	44	25
hsa-miR-1301-5p	0	0	0	0	0	0
hsa-miR-4263	0	0	0	0	0	0
hsa-miR-558	0	0	0	0	0	0
hsa-miR-4765	1	0	0	0	0	0
hsa-miR-4430	0	0	0	0	0	2
hsa-miR-548ad-3p	0	0	0	0	0	0
hsa-miR-548ad-5p	0	0	0	0	0	0
hsa-miR-559	0	0	0	0	0	0
hsa-miR-548ba	1	0	0	0	0	0
hsa-miR-8485	0	0	0	0	0	0
hsa-miR-4431	0	0	0	0	0	0
hsa-miR-3682-3p	0	0	0	0	0	0
hsa-miR-3682-5p	0	0	0	0	0	0
hsa-miR-217-5p	0	0	0	0	0	0
hsa-miR-217-3p	0	0	0	0	0	0
hsa-miR-216a-5p	0	0	0	0	0	0
hsa-miR-216a-3p	0	0	0	0	0	0
hsa-miR-216b-5p	0	0	0	0	0	0
hsa-miR-216b-3p	0	0	0	0	0	0
hsa-miR-4432	0	0	0	0	0	0
hsa-miR-5192	0	0	0	0	0	0
hsa-miR-4433b-5p	0	0	0	0	0	0
hsa-miR-4433b-3p	0	0	0	0	0	0
hsa-miR-4433a-3p	0	0	0	0	0	0
hsa-miR-4433a-5p	0	0	0	0	0	0
hsa-miR-4434	0	0	0	0	0	0
hsa-miR-4778-5p	0	0	0	0	0	0
hsa-miR-4778-3p	0	0	0	0	0	0
hsa-miR-3126-5p	4	2	3	1	3	4
hsa-miR-3126-3p	1	0	0	0	0	0
hsa-miR-1285-3p	0	0	0	0	0	0
hsa-miR-5000-5p	1	0	2	0	0	0
hsa-miR-5000-3p	1	0	0	0	1	1
hsa-miR-4264	0	0	0	0	0	0
hsa-miR-8080	0	0	0	0	0	0
hsa-miR-6071	0	0	0	0	0	0
hsa-miR-4779	0	0	0	0	0	0
hsa-miR-4771	0	0	0	0	0	0
hsa-miR-4435	2	0	2	0	0	1
hsa-miR-4780	0	0	0	0	0	0
hsa-miR-4436a	0	0	0	0	0	0
hsa-miR-3127-5p	0	0	0	0	0	0
hsa-miR-3127-3p	3	3	0	3	3	0
hsa-miR-5696	2	0	0	0	0	0
hsa-miR-4772-5p	0	0	0	0	0	0
hsa-miR-4772-3p	0	0	0	0	0	0
hsa-miR-4265	0	0	0	0	0	0
hsa-miR-4266	0	0	0	0	0	0
hsa-miR-4267	0	0	0	0	0	0
hsa-miR-4436b-5p	0	0	0	0	4	3
hsa-miR-4436b-3p	0	0	0	0	0	0
hsa-miR-4782-5p	0	0	0	0	0	0
hsa-miR-4782-3p	0	0	0	0	0	0
hsa-miR-4783-5p	0	0	0	0	0	0
hsa-miR-4783-3p	1	0	0	0	1	0
hsa-miR-4784	0	0	0	0	0	0
hsa-miR-663b	1	0	1	0	1	1
hsa-miR-9986	0	0	0	0	0	0
hsa-miR-3679-5p	25	5	14	6	12	3
hsa-miR-3679-3p	2	0	4	0	1	1
hsa-miR-5590-5p	0	0	0	0	0	0
hsa-miR-5590-3p	0	0	0	0	0	0
hsa-miR-128-3p	5365	2792	6256	3854	4260	2680
hsa-miR-128-1-5p	26	21	32	27	25	22
hsa-miR-7157-5p	0	0	0	0	0	0
hsa-miR-7157-3p	0	0	0	0	0	0
hsa-miR-9899	0	0	0	0	0	0
hsa-miR-4773	0	0	0	0	0	0
hsa-miR-6888-5p	0	0	0	0	0	0
hsa-miR-6888-3p	0	0	0	0	0	0
hsa-miR-4785	0	0	0	0	0	0
hsa-miR-4774-5p	0	0	0	0	0	0
hsa-miR-4774-3p	0	0	0	0	0	0
hsa-miR-933	0	0	2	0	0	0
hsa-miR-10b-5p	16573	6174	25394	15693	13368	8450
hsa-miR-10b-3p	215	106	532	274	258	147
hsa-miR-7704	1	0	0	1	0	1
hsa-miR-1246	53	83	63	167	21	127
hsa-miR-4444	3	2	2	0	0	0
hsa-miR-3128	5	3	5	0	0	4
hsa-miR-6512-5p	0	0	0	0	0	0
hsa-miR-6512-3p	0	0	0	0	0	0
hsa-miR-1258	0	0	0	0	0	0
hsa-miR-4437	0	0	0	0	0	0
hsa-miR-548ae-3p	0	0	0	0	0	0
hsa-miR-561-3p	0	0	0	0	0	0
hsa-miR-561-5p	7	3	8	4	13	2
hsa-miR-1245a	0	0	0	0	0	0
hsa-miR-1245b-5p	0	0	0	0	0	0
hsa-miR-1245b-3p	4	1	6	3	1	3
hsa-miR-3606-5p	0	0	0	0	0	0
hsa-miR-3606-3p	0	0	0	0	0	0
hsa-miR-3129-5p	1	0	0	0	0	2
hsa-miR-3129-3p	5	4	12	4	11	20
hsa-miR-3130-3p	0	0	0	0	0	0
hsa-miR-3130-5p	0	0	0	0	0	0
hsa-miR-2355-5p	6	1	1	8	3	2
hsa-miR-2355-3p	20	13	29	19	24	9
hsa-miR-7845-5p	1	0	3	0	0	1
hsa-miR-4775	0	0	2	1	1	0
hsa-miR-4776-5p	0	0	0	0	0	0
hsa-miR-4776-3p	0	0	0	0	0	0
hsa-miR-4438	0	0	0	0	0	0
hsa-miR-6809-5p	0	0	0	0	0	0
hsa-miR-6809-3p	0	0	0	0	0	0
hsa-miR-6513-5p	0	0	1	0	0	0
hsa-miR-6513-3p	3	2	1	1	2	0
hsa-miR-6810-5p	0	0	0	0	0	0
hsa-miR-6810-3p	0	0	0	0	0	0
hsa-miR-26b-5p	5534	2214	6945	5125	5351	2659
hsa-miR-26b-3p	1	5	1	4	4	2
hsa-miR-9500	0	0	0	0	0	0
hsa-miR-375-3p	0	1	1	1	0	0
hsa-miR-375-5p	0	0	0	0	0	0
hsa-miR-3131	0	0	2	1	0	0
hsa-miR-153-3p	0	0	0	0	0	0
hsa-miR-3132	0	0	0	0	0	0
hsa-miR-4268	0	0	0	0	0	0
hsa-miR-4439	0	0	0	0	0	0
hsa-miR-5702	0	0	0	0	0	0
hsa-miR-5703	0	0	0	0	0	0
hsa-miR-4777-5p	0	0	0	0	0	0
hsa-miR-4777-3p	0	0	0	0	1	0
hsa-miR-1471	0	0	0	0	0	0
hsa-miR-562	0	0	0	0	0	0
hsa-miR-5001-5p	1	0	1	0	0	0
hsa-miR-5001-3p	12	6	13	4	6	2
hsa-miR-6811-5p	1	0	0	0	2	0
hsa-miR-6811-3p	0	0	0	0	0	0
hsa-miR-4440	0	0	2	0	0	0
hsa-miR-4441	0	0	0	0	0	0
hsa-miR-4269	0	0	0	0	0	0
hsa-miR-2467-5p	0	0	1	0	0	0
hsa-miR-2467-3p	0	0	0	0	1	0
hsa-miR-4786-5p	2	1	2	0	0	0
hsa-miR-4786-3p	0	0	0	0	0	0
hsa-miR-149-5p	282	150	318	148	304	150
hsa-miR-149-3p	0	0	0	0	0	0
hsa-miR-3133	1	1	5	4	0	0
hsa-miR-6869-5p	0	0	0	0	0	0
hsa-miR-6869-3p	0	0	0	0	0	0
hsa-miR-1292-5p	42	43	34	16	34	10
hsa-miR-1292-3p	1	0	0	0	1	0
hsa-miR-103a-2-5p	2	1	1	0	1	1
hsa-miR-103a-3p	0	0	0	0	0	0
hsa-miR-103b	0	0	0	0	0	0
hsa-miR-8062	0	0	0	0	0	0
hsa-miR-6870-5p	0	0	0	0	0	0
hsa-miR-6870-3p	0	0	0	0	0	0
hsa-miR-3192-5p	5	1	0	0	0	0
hsa-miR-3192-3p	0	0	0	0	0	0
hsa-miR-663a	3	1	7	2	1	0
hsa-miR-3193	0	0	1	0	0	0
hsa-miR-1825	0	0	0	0	0	0
hsa-miR-4755-5p	2	2	0	3	3	2
hsa-miR-4755-3p	1	0	0	0	0	0
hsa-miR-644a	0	0	0	0	0	0
hsa-miR-499a-5p	0	0	0	0	0	0
hsa-miR-499a-3p	0	0	0	0	0	0
hsa-miR-499b-5p	0	0	0	0	0	0
hsa-miR-499b-3p	0	0	0	0	0	0
hsa-miR-1289	0	0	0	0	0	0
hsa-miR-548o-3p	97	41	89	98	71	43
hsa-miR-548o-5p	0	0	0	0	0	0
hsa-miR-6871-5p	0	0	0	0	0	0
hsa-miR-6871-3p	2	1	0	0	0	0
hsa-miR-3646	0	0	0	0	0	0
hsa-miR-6812-5p	0	0	0	0	0	0
hsa-miR-6812-3p	0	0	1	0	1	1
hsa-miR-3617-5p	0	0	1	1	0	0
hsa-miR-3617-3p	0	0	0	0	0	0
hsa-miR-3616-5p	0	0	0	0	0	0
hsa-miR-3616-3p	0	0	0	0	0	0
hsa-miR-12122	0	0	0	0	0	0
hsa-miR-645	0	0	0	0	0	0
hsa-miR-3194-5p	0	0	0	0	0	0
hsa-miR-3194-3p	0	0	0	0	0	0
hsa-miR-4756-5p	0	0	0	0	0	0
hsa-miR-4756-3p	0	0	0	0	0	0
hsa-miR-4325	0	0	0	0	0	0
hsa-miR-296-5p	3	0	1	2	1	0
hsa-miR-296-3p	161	102	209	136	67	56
hsa-miR-298	0	0	0	0	0	0
hsa-miR-646	0	0	0	0	0	0
hsa-miR-4533	0	0	0	0	0	0
hsa-miR-548ag	0	0	0	0	0	0
hsa-miR-1257	0	0	0	0	0	0
hsa-miR-3195	1	1	0	0	0	0
hsa-miR-4758-5p	0	0	0	0	0	0
hsa-miR-4758-3p	0	0	0	0	0	0
hsa-miR-1-5p	0	0	0	0	0	0
hsa-miR-124-5p	0	0	0	0	0	0
hsa-miR-124-3p	0	0	0	0	0	0
hsa-miR-3196	0	0	0	0	0	0
hsa-miR-4326	122	40	91	61	135	85
hsa-miR-941	143	115	118	115	88	80
hsa-miR-1914-5p	0	0	1	0	0	0
hsa-miR-1914-3p	1	0	0	0	1	0
hsa-miR-647	0	0	0	0	0	0
hsa-miR-6813-5p	0	0	0	0	0	0
hsa-miR-6813-3p	0	0	0	0	0	0
hsa-miR-8069	0	0	0	0	0	0
hsa-miR-6724-5p	6	9	7	5	7	2
hsa-miR-10401-5p	0	0	0	2	2	1
hsa-miR-10401-3p	48	13	55	26	47	17
hsa-miR-3648	0	2	2	2	1	1
hsa-miR-10396b-5p	3	1	1	1	2	0
hsa-miR-10396b-3p	0	2	0	1	0	0
hsa-miR-10396a-5p	1	1	0	1	1	2
hsa-miR-10396a-3p	2	0	1	0	0	0
hsa-miR-99a-5p	2763	1112	3716	2226	2014	1186
hsa-miR-99a-3p	14	4	25	10	9	4
hsa-let-7c-5p	3384	1176	3918	1770	3188	1359
hsa-let-7c-3p	74	9	95	15	32	6
hsa-miR-125b-2-3p	548	86	902	177	438	98
hsa-miR-548x-5p	0	0	0	0	0	0
hsa-miR-6130	0	0	0	0	0	0
hsa-miR-155-5p	3643	6705	2710	5056	3245	5069
hsa-miR-155-3p	0	1	0	1	0	0
hsa-miR-4759	0	0	0	0	0	0
hsa-miR-4327	0	0	0	0	0	0
hsa-miR-6501-5p	0	0	0	1	0	2
hsa-miR-6501-3p	0	0	0	0	0	0
hsa-miR-802	0	0	0	0	0	0
hsa-miR-6508-5p	0	0	0	0	0	0
hsa-miR-6508-3p	0	0	0	0	0	1
hsa-miR-4760-5p	0	0	0	0	0	0
hsa-miR-4760-3p	0	0	0	0	0	0
hsa-miR-3197	0	0	0	0	0	0
hsa-miR-6814-5p	0	0	0	0	0	0
hsa-miR-6814-3p	0	0	0	0	0	0
hsa-miR-5692b	0	0	0	0	0	0
hsa-miR-6070	0	0	0	0	0	0
hsa-miR-6815-5p	0	0	1	0	2	0
hsa-miR-6815-3p	0	0	0	0	0	0
hsa-miR-648	0	0	0	0	0	0
hsa-miR-4761-5p	1	0	0	0	0	0
hsa-miR-4761-3p	0	0	0	0	0	0
hsa-miR-185-5p	2101	1067	2134	2218	1688	1216
hsa-miR-185-3p	22	18	21	16	31	10
hsa-miR-3618	0	0	0	0	0	0
hsa-miR-1306-3p	1	1	1	1	0	5
hsa-miR-1306-5p	56	15	63	17	36	19
hsa-miR-6816-5p	1	0	0	0	0	0
hsa-miR-6816-3p	1	0	0	1	0	3
hsa-miR-1286	0	0	0	0	0	0
hsa-miR-649	0	0	0	0	0	0
hsa-miR-301b-3p	5	6	3	8	4	4
hsa-miR-301b-5p	1	0	0	1	4	1
hsa-miR-130b-5p	1096	665	1085	731	788	523
hsa-miR-130b-3p	53	46	56	45	37	37
hsa-miR-650	0	0	0	0	0	0
hsa-miR-5571-5p	0	0	0	0	0	0
hsa-miR-5571-3p	0	0	0	0	0	0
hsa-miR-6817-5p	0	0	0	0	0	0
hsa-miR-6817-3p	2	0	0	0	0	0
hsa-miR-548j-5p	16	8	21	18	10	14
hsa-miR-548j-3p	0	0	0	0	0	0
hsa-miR-3199	0	0	0	5	0	0
hsa-miR-5739	0	0	0	0	0	0
hsa-miR-6818-5p	0	0	1	0	0	0
hsa-miR-6818-3p	3	2	0	3	2	5
hsa-miR-3200-5p	0	0	0	1	0	0
hsa-miR-3200-3p	2	2	0	2	1	2
hsa-miR-3928-3p	26	18	25	13	18	9
hsa-miR-3928-5p	0	0	0	0	0	0
hsa-miR-7109-5p	0	0	0	0	0	0
hsa-miR-7109-3p	0	0	0	1	0	0
hsa-miR-4764-5p	0	0	0	0	0	0
hsa-miR-4764-3p	0	0	0	0	0	0
hsa-miR-3909	82	54	56	41	50	31
hsa-miR-6069	0	0	0	0	0	0
hsa-miR-6819-5p	2	0	0	0	0	0
hsa-miR-6819-3p	0	0	0	0	0	0
hsa-miR-658	0	1	3	0	0	0
hsa-miR-659-3p	0	0	2	0	2	0
hsa-miR-659-5p	0	0	1	0	0	1
hsa-miR-6820-5p	0	0	0	0	3	0
hsa-miR-6820-3p	0	0	0	0	2	0
hsa-miR-4534	0	0	0	0	0	0
hsa-miR-4766-5p	0	1	0	0	1	0
hsa-miR-4766-3p	0	1	0	0	0	0
hsa-miR-1281	0	0	0	0	0	0
hsa-miR-6889-5p	0	0	2	1	0	0
hsa-miR-6889-3p	0	0	0	0	0	0
hsa-miR-33a-5p	0	0	0	0	0	1
hsa-miR-33a-3p	0	0	1	0	0	0
hsa-miR-378i	0	0	0	0	0	0
hsa-miR-1249-3p	25	3	27	1	10	0
hsa-miR-1249-5p	0	0	0	1	0	0
hsa-miR-4762-5p	0	1	0	0	0	0
hsa-miR-4762-3p	2	0	2	0	0	0
hsa-miR-3619-5p	3	2	1	0	0	0
hsa-miR-3619-3p	0	0	0	0	2	0
hsa-let-7a-3p	639	188	806	348	543	158
hsa-miR-4763-5p	0	0	0	0	1	0
hsa-miR-4763-3p	0	0	0	0	0	0
hsa-let-7b-5p	10252	6538	12213	7716	12440	7931
hsa-let-7b-3p	307	178	476	199	269	138
hsa-miR-3201	0	0	0	0	0	0
hsa-miR-4535	0	0	0	0	0	0
hsa-miR-3667-5p	0	0	0	0	0	0
hsa-miR-3667-3p	0	0	0	0	0	0
hsa-miR-6821-5p	0	0	0	0	0	0
hsa-miR-6821-3p	1	0	0	0	0	0
hsa-miR-12114	0	2	1	0	0	0
hsa-miR-4790-5p	0	0	0	1	0	0
hsa-miR-4790-3p	0	0	0	0	0	0
hsa-miR-12127	0	0	0	0	0	0
hsa-miR-378b	0	0	0	0	0	0
hsa-miR-885-5p	0	0	0	0	0	0
hsa-miR-885-3p	0	0	0	0	0	0
hsa-miR-4270	0	0	0	0	0	0
hsa-miR-3134	0	0	0	2	0	0
hsa-miR-563	0	0	0	0	0	0
hsa-miR-3714	0	0	0	0	0	0
hsa-miR-4791	0	0	0	0	0	0
hsa-miR-3135a	1	0	2	0	0	0
hsa-miR-4442	0	0	0	0	0	0
hsa-miR-466	0	0	0	0	0	0
hsa-miR-548ay-5p	0	0	0	0	0	0
hsa-miR-548ay-3p	9	4	2	2	1	0
hsa-miR-128-2-5p	0	0	0	0	0	0
hsa-miR-26a-1-3p	1	4	5	6	6	4
hsa-miR-6822-5p	0	0	0	0	0	0
hsa-miR-6822-3p	0	0	0	0	0	0
hsa-miR-138-1-3p	0	0	0	0	0	0
hsa-miR-564	0	0	0	0	0	0
hsa-miR-1226-5p	0	1	0	0	1	0
hsa-miR-1226-3p	29	13	28	10	14	1
hsa-miR-4443	1	0	2	2	10	2
hsa-miR-2115-5p	0	0	0	0	0	0
hsa-miR-2115-3p	0	0	0	0	0	0
hsa-miR-6823-5p	0	0	0	0	0	1
hsa-miR-6823-3p	0	0	0	0	0	0
hsa-miR-711	0	0	0	0	0	0
hsa-miR-6824-5p	0	0	0	0	0	0
hsa-miR-6824-3p	0	0	0	1	0	0
hsa-miR-4793-5p	0	0	0	0	0	0
hsa-miR-4793-3p	0	0	0	0	0	0
hsa-miR-425-5p	119	79	82	91	76	88
hsa-miR-425-3p	176	88	159	112	137	91
hsa-miR-191-5p	18478	12113	19178	11611	15154	10260
hsa-miR-191-3p	40	44	29	33	28	22
hsa-miR-6890-5p	0	0	0	0	0	1
hsa-miR-6890-3p	0	0	0	0	0	0
hsa-miR-4271	0	0	0	0	0	0
hsa-miR-5193	0	0	0	0	0	0
hsa-miR-5787	0	0	0	0	0	0
hsa-miR-6872-5p	0	0	0	0	0	0
hsa-miR-6872-3p	0	0	0	0	0	0
hsa-miR-4787-5p	0	0	0	0	0	0
hsa-miR-4787-3p	0	0	0	0	0	0
hsa-let-7g-5p	74484	30951	70864	60460	63952	36835
hsa-let-7g-3p	0	0	0	0	0	0
hsa-miR-135a-3p	0	0	0	0	0	0
hsa-miR-8064	0	0	0	0	0	0
hsa-miR-3938	0	0	0	0	0	0
hsa-miR-548bb-5p	0	0	0	0	0	0
hsa-miR-548bb-3p	0	0	0	0	0	0
hsa-miR-4272	0	0	0	0	0	0
hsa-miR-3136-5p	0	0	2	3	1	0
hsa-miR-3136-3p	0	0	0	0	0	0
hsa-miR-1284	1	1	0	0	2	0
hsa-miR-1324	0	0	0	0	0	0
hsa-miR-4273	0	0	0	0	0	0
hsa-miR-3923	0	0	0	0	0	0
hsa-miR-5688	0	0	0	0	0	0
hsa-miR-4795-5p	0	0	0	0	0	0
hsa-miR-4795-3p	0	0	0	0	0	0
hsa-miR-8060	0	0	0	0	0	0
hsa-miR-3921	0	0	0	0	0	0
hsa-miR-548ab	3	0	0	1	0	3
hsa-miR-4445-5p	0	0	0	0	0	0
hsa-miR-4445-3p	0	0	0	0	0	0
hsa-miR-567	0	0	0	0	0	0
hsa-miR-9900	0	0	0	0	0	0
hsa-miR-8076	0	0	0	0	0	0
hsa-miR-4446-5p	0	0	0	0	0	0
hsa-miR-4446-3p	0	0	0	0	0	0
hsa-miR-568	0	0	0	0	0	0
hsa-miR-4796-5p	0	0	1	0	1	0
hsa-miR-4796-3p	0	0	0	0	0	0
hsa-miR-4447	0	0	0	0	0	0
hsa-miR-6529-5p	0	2	0	0	0	0
hsa-miR-6529-3p	0	0	0	0	0	0
hsa-miR-198	0	0	0	0	0	0
hsa-miR-5682	0	0	0	0	0	0
hsa-miR-7110-5p	0	0	0	0	0	0
hsa-miR-7110-3p	0	1	0	0	0	0
hsa-miR-5002-5p	0	2	0	1	2	0
hsa-miR-5002-3p	0	0	0	0	0	0
hsa-miR-6083	0	0	0	0	0	0
hsa-miR-544b	0	0	0	0	4	4
hsa-miR-5092	0	0	0	0	0	0
hsa-miR-548i	0	0	0	0	0	0
hsa-miR-6825-5p	0	2	0	0	0	0
hsa-miR-6825-3p	0	0	0	0	0	0
hsa-miR-7976	15	15	17	3	10	11
hsa-miR-12124	0	0	0	0	0	0
hsa-miR-6826-5p	0	0	1	1	1	0
hsa-miR-6826-3p	0	0	0	0	0	0
hsa-miR-5704	0	0	0	0	0	0
hsa-miR-6827-5p	3	1	0	1	2	2
hsa-miR-6827-3p	1	0	0	0	1	0
hsa-miR-4788	0	1	1	0	0	0
hsa-miR-5186	0	0	0	0	0	0
hsa-miR-3919	0	0	1	0	0	0
hsa-miR-15b-5p	619	414	683	546	443	353
hsa-miR-15b-3p	204	171	378	283	186	133
hsa-miR-16-2-3p	566	522	766	710	530	432
hsa-miR-1263	0	0	0	0	0	0
hsa-miR-551b-5p	0	0	0	0	0	0
hsa-miR-551b-3p	0	0	0	0	0	0
hsa-miR-6828-5p	0	0	0	0	0	0
hsa-miR-6828-3p	0	0	0	0	0	0
hsa-miR-569	0	0	0	0	0	0
hsa-miR-4789-5p	0	0	0	0	0	0
hsa-miR-4789-3p	0	0	0	0	0	0
hsa-miR-7977	0	0	0	1	1	1
hsa-miR-4448	0	0	0	0	0	0
hsa-miR-1224-5p	0	0	0	0	0	0
hsa-miR-1224-3p	0	0	0	0	0	0
hsa-miR-5588-5p	0	0	0	1	1	0
hsa-miR-5588-3p	0	0	0	0	0	0
hsa-miR-548aq-5p	0	0	0	0	0	0
hsa-miR-548aq-3p	0	0	0	0	0	0
hsa-miR-1248	23	39	16	15	18	12
hsa-miR-28-5p	734	352	712	523	438	249
hsa-miR-28-3p	1108	589	1132	696	785	442
hsa-miR-944	0	0	0	0	0	0
hsa-miR-3137	0	0	0	0	0	0
hsa-miR-570-3p	0	0	0	0	1	0
hsa-miR-570-5p	0	0	1	0	0	0
hsa-miR-6829-5p	0	0	0	0	0	0
hsa-miR-6829-3p	0	0	0	0	0	0
hsa-miR-4797-5p	0	0	0	0	1	1
hsa-miR-4797-3p	0	0	0	0	0	0
hsa-miR-922	0	0	0	0	0	0
hsa-miR-571	0	0	0	0	0	0
hsa-miR-943	3	1	1	1	2	0
hsa-miR-4800-5p	0	0	0	0	0	0
hsa-miR-4800-3p	0	0	0	0	0	0
hsa-miR-378d	0	0	0	0	0	0
hsa-miR-4798-5p	0	0	0	0	0	0
hsa-miR-4798-3p	0	0	0	0	0	0
hsa-miR-4274	0	0	0	0	0	0
hsa-miR-95-3p	3	4	4	4	4	1
hsa-miR-95-5p	0	0	0	0	0	0
hsa-miR-3138	1	1	1	0	0	1
hsa-miR-572	0	0	0	0	0	0
hsa-miR-12113	0	0	0	0	0	0
hsa-miR-5091	1	3	0	1	3	1
hsa-miR-218-5p	230	91	109	146	177	110
hsa-miR-218-1-3p	0	0	0	0	0	0
hsa-miR-7978	1	0	3	1	2	2
hsa-miR-12115	0	0	0	0	0	0
hsa-miR-573	0	0	2	1	1	0
hsa-miR-4275	0	0	0	0	0	0
hsa-miR-4801	0	0	0	0	0	0
hsa-miR-574-5p	20	15	22	21	10	5
hsa-miR-574-3p	187	125	197	99	155	118
hsa-miR-5591-5p	0	0	0	0	0	0
hsa-miR-5591-3p	0	0	0	0	0	0
hsa-miR-4802-5p	0	0	0	0	0	0
hsa-miR-4802-3p	0	0	0	0	0	0
hsa-miR-8053	0	0	0	0	0	0
hsa-miR-4449	0	0	0	0	0	2
hsa-miR-1269a	0	0	0	0	0	0
hsa-miR-4450	0	0	0	0	0	0
hsa-miR-548ah-5p	0	0	0	1	0	0
hsa-miR-548ah-3p	0	0	0	1	0	0
hsa-miR-575	0	0	0	0	0	0
hsa-miR-4451	0	0	0	0	0	0
hsa-miR-4452	0	0	0	0	0	0
hsa-miR-5705	0	0	0	0	0	0
hsa-miR-3684	0	0	0	0	0	0
hsa-miR-8066	0	0	0	0	0	0
hsa-miR-1255a	11	6	7	10	19	16
hsa-miR-576-5p	9	10	21	17	13	15
hsa-miR-576-3p	0	1	0	0	0	0
hsa-miR-297	0	0	0	0	0	0
hsa-miR-367-5p	0	0	0	0	0	0
hsa-miR-367-3p	0	0	0	0	0	0
hsa-miR-302d-5p	0	0	0	0	0	0
hsa-miR-302d-3p	0	0	0	0	0	0
hsa-miR-302a-5p	0	0	0	0	0	0
hsa-miR-302a-3p	0	0	0	0	0	0
hsa-miR-302c-5p	0	0	0	0	0	0
hsa-miR-302c-3p	0	0	0	0	0	0
hsa-miR-302b-5p	0	0	0	0	0	0
hsa-miR-302b-3p	0	0	0	0	0	0
hsa-miR-1243	0	0	0	0	0	0
hsa-miR-8082	0	0	0	0	0	0
hsa-miR-577	0	0	0	0	0	0
hsa-miR-2054	0	0	0	0	0	0
hsa-miR-3139	1	0	0	0	0	0
hsa-miR-7849-3p	0	0	0	0	0	0
hsa-miR-548g-3p	0	0	0	0	0	0
hsa-miR-548g-5p	0	0	0	0	0	0
hsa-miR-4799-5p	0	0	0	0	0	0
hsa-miR-4799-3p	0	0	0	0	0	0
hsa-miR-3140-3p	1	0	1	0	2	0
hsa-miR-3140-5p	0	0	0	0	0	0
hsa-miR-4453	0	0	0	0	0	0
hsa-miR-3688-3p	0	0	0	0	0	0
hsa-miR-3688-5p	0	0	0	0	0	0
hsa-miR-4454	0	0	0	0	0	0
hsa-miR-578	0	0	0	0	0	0
hsa-miR-6082	0	0	0	0	0	0
hsa-miR-548t-5p	0	0	0	0	1	0
hsa-miR-548t-3p	0	0	0	0	0	0
hsa-miR-4276	0	0	0	0	0	0
hsa-miR-1305	1	0	0	0	0	0
hsa-miR-3945	0	0	0	0	0	0
hsa-miR-4455	0	0	0	0	0	0
hsa-miR-4635	0	0	0	0	0	0
hsa-miR-4457	0	0	0	0	0	0
hsa-miR-6075	0	0	0	0	0	0
hsa-miR-4277	0	0	0	0	0	0
hsa-miR-4278	0	0	0	0	0	0
hsa-miR-4458	0	0	0	0	0	0
hsa-miR-4636	0	6	8	15	7	3
hsa-miR-10397-5p	1	0	0	0	3	1
hsa-miR-10397-3p	0	0	0	0	0	0
hsa-miR-6131	0	0	0	0	0	0
hsa-miR-4637	0	0	0	0	0	0
hsa-miR-887-3p	16	3	10	9	9	2
hsa-miR-887-5p	2	3	10	0	2	1
hsa-miR-10522-5p	1	0	0	0	0	0
hsa-miR-4279	0	0	0	0	0	0
hsa-miR-579-3p	0	0	0	0	0	0
hsa-miR-579-5p	10	3	10	6	1	1
hsa-miR-580-3p	0	0	0	0	0	0
hsa-miR-580-5p	0	0	0	0	0	0
hsa-miR-3650	0	0	0	0	1	0
hsa-miR-581	2	0	0	0	0	2
hsa-miR-449a	0	0	0	0	0	0
hsa-miR-449b-5p	0	0	0	0	0	0
hsa-miR-449b-3p	0	0	0	0	0	0
hsa-miR-449c-5p	1	0	0	4	2	0
hsa-miR-449c-3p	0	0	0	0	0	0
hsa-miR-5687	2	0	0	0	0	0
hsa-miR-548ae-5p	0	0	0	0	0	0
hsa-miR-582-5p	1	0	2	0	8	3
hsa-miR-582-3p	1	1	1	4	4	10
hsa-miR-4803	0	0	0	0	0	0
hsa-miR-4804-5p	0	1	0	0	0	0
hsa-miR-4804-3p	1	0	0	0	0	1
hsa-miR-3977	0	0	0	0	0	0
hsa-miR-4280	0	0	0	0	0	0
hsa-miR-3660	0	0	0	0	0	0
hsa-miR-2277-5p	43	14	38	21	34	21
hsa-miR-2277-3p	2	0	0	3	1	3
hsa-miR-583	0	0	0	0	0	1
hsa-miR-548p	0	0	0	0	0	0
hsa-miR-12130	0	0	0	0	0	0
hsa-miR-5706	0	0	0	0	0	0
hsa-miR-4633-5p	0	0	0	0	0	0
hsa-miR-4633-3p	0	0	0	0	0	0
hsa-miR-4460	0	0	0	0	0	0
hsa-miR-6830-5p	0	0	0	0	0	0
hsa-miR-6830-3p	0	0	0	0	0	0
hsa-miR-3936	0	0	0	0	0	0
hsa-miR-3661	8	2	8	2	4	3
hsa-miR-5692c	0	0	0	0	0	0
hsa-miR-874-3p	120	36	130	39	117	23
hsa-miR-874-5p	0	0	1	0	0	1
[truncated: 653 more rows]
